# Supplementary material for: A Widespread Bacterial Secretion System with Diverse Substrates
Source: mBio. 2021 Aug 17;12(4):e01956-21. doi: 10.1128/mBio.01956-21 (PMC8406197; doi:10.1128/mBio.01956-21)
Supplement: TABLE S1 [file mbio.01956-21-st001.xlsx]

## Sheet: Title Tab
Supplementary Table 1
DUF560 sequence similarity network clusters 1-4 and 6-11 node table, with subcluster, environmental annotations, and sources (when possible)
A Widespread Bacterial Secretion System with Chemically Diverse Protein Substrates
Alex S. Grossmana¶, Terra J. Mauerb*, Katrina T. Forestb, and Heidi Goodrich-Blaira,b#
aUniversity of Tennessee-Knoxville, Department of Microbiology, Knoxville, TN
bUniversity of Wisconsin-Madison, Department of Bacteriology, Madison, WI
#Address correspondence to Heidi Goodrich-Blair, hgblair@utk.edu

## Sheet: Summary Cluster+Subcluster Data
Cluster	Type of environment	% nodes in type of environment	Environment	# nodes	% nodes in cluster
1A Total nodes 405	Environmental	2.22	Water	3	0.74
			Soil	2	0.49
			Built	4	0.99
	Host-associated	95.8	Mammal	322	79.5
			Animal	45	11.1
			Nematode	4	0.99
			Invertebrate	4	0.99
			Plant	13	3.21
1B Total nodes 203	Environmental	17.2	Water	18	8.87
			Soil	9	4.43
			Built	7	3.45
	Host-associated	70.4	Mammal	82	40.4
			Animal	13	6.4
			Nematode	27	13.3
			Invertebrate	6	2.96
			Plant	15	7.39
1C Total nodes 83	Environmental	57.8	Water	27	32.5
			Soil	10	12
			Built	11	13.3
	Host-associated	31.3	Mammal	2	2.41
			Animal	0	0
			Nematode	0	0
			Invertebrate	6	7.23
			Plant	18	21.7
2 Total nodes 159	Environmental	78.6164	Water	87	54.717
			Soil	13	8.1761
			Built	25	15.7233
	Host-associated	12.5786	Mammal	3	1.88679
			Animal	3	1.88679
			Nematode	0	0
			Invertebrate	4	2.51572
			Plant	10	6.28931
3 Total nodes 111	Environmental	87.3874	Water	94	84.6847
			Soil	1	0.900901
			Built	2	1.8018
	Host-associated	9.90991	Mammal	0	0
			Animal	0	0
			Nematode	0	0
			Invertebrate	11	9.90991
			Plant	0	0
4 Total nodes 66	Environmental	95.4545	Water	58	87.8788
			Soil	2	3.0303
			Built	3	4.54545
	Host-associated	1.51515	Mammal	0	0
			Animal	0	0
			Nematode	0	0
			Invertebrate	0	0
			Plant	1	1.51515
6 Total nodes 64	Environmental	79.6875	Water	51	79.6875
			Soil	0	0
			Built	0	0
	Host-associated	10.9375	Mammal	0	0
			Animal	0	0
			Nematode	0	0
			Invertebrate	2	3.125
			Plant	5	7.8125
7 Total nodes 30	Environmental	96.6667	Water	25	83.3333
			Soil	2	6.66667
			Built	2	6.66667
	Host-associated	3.33333	Mammal	0	0
			Animal	0	0
			Nematode	0	0
			Invertebrate	0	0
			Plant	1	3.33333
8 Total nodes 30	Environmental	70	Water	11	36.6667
			Soil	3	10
			Built	7	23.3333
	Host-associated	20	Mammal	0	0
			Animal	0	0
			Nematode	0	0
			Invertebrate	1	3.33333
			Plant	5	16.6667
9 Total nodes 29	Environmental	96.5517	Water	22	75.8621
			Soil	4	13.7931
			Built	2	6.89655
	Host-associated	3.44828	Mammal	1	3.44828
			Animal	0	0
			Nematode	0	0
			Invertebrate	0	0
			Plant	0	0
10 Total nodes 22	Environmental	95.4545	Water	21	95.4545
			Soil	0	0
			Built	0	0
	Host-associated	4.54545	Mammal	0	0
			Animal	0	0
			Nematode	0	0
			Invertebrate	1	4.54545
			Plant	0	0
11 Total nodes 20	Environmental	80	Water	13	65
			Soil	1	5
			Built	2	10
	Host-associated	5	Mammal	1	5
			Animal	0	0
			Nematode	0	0
			Invertebrate	0	0
			Plant	0	0

## Sheet: Raw Node Data
Id	Label	timeset	SUID	shared name	name	selected	List of IDs in Rep Node	Number of IDs in Rep Node	Sequence Source	Cluster Number	Cluster Sequence Count	node.fillColor	Organism	Taxonomy ID	UniProt Annotation Status	Description	Swissprot Description	Gene Name	NCBI IDs	Superkingdom	Kingdom	Phylum	Class	Order	Family	Genus	Species	EC	PFAM	PDB	InterPro (Domain)	InterPro (Family)	InterPro (Homologous Superfamily)	InterPro (Other)	BRENDA ID	CAZY Name	GO Term	KEGG ID	PATRIC ID	STRING ID	HMP Body Site	HMP Oxygen	Subcluster	Enviroment		; indicates separation between tax ids	/indicates same tax id, but evidence from multiple bios amples etc.	1 = water, 2 = plant, 3 = mammal, 4 = animal, 5 = nematode, 6 = invertebrate, 7 = unclassified, 8 = soil, 9 = built, 10 = multiple environments
62	62		62	A0A0N0D195	A0A0N0D195	FALSE	[A0A0N0D195]	1	[FAMILY]	7	35	#FFC0CB	[Candidatus Magnetomorum sp. HK-1.]	[1509431]	[TrEMBL]	[Membrane protein containing DUF560 ]	[NA]	[MHK_009306]	[GI:927673749, EMBL-CDS:KPA10498.1]	[Bacteria]	[NA]	[Proteobacteria]	[Deltaproteobacteria]	[Desulfobacterales]	[Desulfobacteraceae]	[Candidatus Magnetomorum]	[Candidatus Magnetomorum sp. HK-1]	[None]	[PF01833, PF04575, PF17963]	[None]	[IPR002909, IPR013026, IPR024361]	[IPR007655]	[IPR011990, IPR013783, IPR014756, IPR015919, IPR038081]	[IPR0, IPR019734]	[None]	[None]	[0005509 calcium ion binding]	[None]	[None]	[None]	[None]	[None]		1	single cell amplified by MDA; North Sea, sediment, intertidal flat
69	69		69	A0A2A4HYV1	A0A2A4HYV1	FALSE	[A0A2A4HYV1]	1	[FAMILY]	1	1770	#FF0000	[Sphingomonas ginsenosidimutans.]	[862134]	[TrEMBL]	[Uncharacterized protein ]	[NA]	[COA17_00855]	[EMBL-CDS:PCG10052.1]	[Bacteria]	[NA]	[Proteobacteria]	[Alphaproteobacteria]	[Sphingomonadales]	[Sphingomonadaceae]	[Sphingomonas]	[Sphingomonas ginsenosidimutans.]	[None]	[PF04575]	[None]	[IPR013026]	[IPR007655]	[IPR011990]	[IPR019734]	[None]	[None]	[None]	[None]	[None]	[None]	[None]	[None]	C	8	Ginseng soil (https://www.ncbi.nlm.nih.gov/pubmed?cmd=Retrieve&dopt=Abstract&list_uids=21221931)
71	71		71	A0A3D0W9D6	A0A3D0W9D6	FALSE	[A0A3D0W9D6]	1	[FAMILY]	1	1770	#FF0000	[Sphingomonas bacterium.]	[1895847]	[TrEMBL]	[Uncharacterized protein ]	[NA]	[DEP91_04090]	[EMBL-CDS:HCB75341.1]	[Bacteria]	[NA]	[Proteobacteria]	[Alphaproteobacteria]	[Sphingomonadales]	[Sphingomonadaceae]	[Sphingomonas]	[Sphingomonas bacterium.]	[None]	[PF04575]	[None]	[None]	[IPR007655]	[IPR011990]	[None]	[None]	[None]	[None]	[None]	[None]	[None]	[None]	[None]	C	8	Soil (https://gold.jgi.doe.gov/study?id=Gs0110148)
72	72		72	A0A1G0BUY2	A0A1G0BUY2	FALSE	[A0A1G0BUY2]	1	[FAMILY]	2	236	#0000FF	[Gallionellales bacterium GWA2_55_18.]	[1798244]	[TrEMBL]	[Uncharacterized protein ]	[NA]	[A2Z94_00740]	[GI:1085081133, EMBL-CDS:OGS80267.1]	[Bacteria]	[NA]	[Proteobacteria]	[Betaproteobacteria]	[Nitrosomonadales]	[NA]	[NA]	[Gallionellales bacterium GWA2_55_18.]	[None]	[PF04575, PF11741, PF14559]	[None]	[IPR013026, IPR021731]	[IPR007655]	[IPR011990]	[IPR019734]	[None]	[None]	[None]	[None]	[None]	[None]	[None]	[None]		1	Rifle well CD01 at time point 1 / A 5m depth 0.2 filter
73	73		73	A0A1F9XLY4	A0A1F9XLY4	FALSE	[A0A1F9XLY4]	1	[FAMILY]	11	25	#EE82EE	[Elusimicrobia bacterium RIFOXYA2_FULL_53_38.]	[1797961]	[TrEMBL]	[Uncharacterized protein ]	[NA]	[A2218_06815]	[GI:1085021491, EMBL-CDS:OGS28372.1]	[Bacteria]	[NA]	[Elusimicrobia]	[NA]	[NA]	[NA]	[NA]	[Elusimicrobia bacterium RIFOXYA2_FULL_53_38]	[None]	[PF03783, PF04575]	[None]	[None]	[IPR005534, IPR007655]	[IPR011990, IPR036752]	[None]	[None]	[None]	[None]	[None]	[None]	[None]	[None]	[None]		1	Rifle well CD01 at 16ft depth 0.2 micron filter at time point A
74	74		74	A0A3D1N4S7	A0A3D1N4S7	FALSE	[A0A3D1N4S7]	1	[FAMILY]	11	25	#EE82EE	[Elusimicrobia bacterium.]	[2030800]	[TrEMBL]	[Uncharacterized protein ]	[NA]	[DER10_10080]	[EMBL-CDS:HCE98829.1]	[Bacteria]	[NA]	[Elusimicrobia]	[NA]	[NA]	[NA]	[NA]	[Elusimicrobia bacterium]	[None]	[PF03783, PF04575]	[None]	[None]	[IPR005534, IPR007655]	[IPR011990, IPR036752]	[None]	[None]	[None]	[None]	[None]	[None]	[None]	[None]	[None]		1	60 biosamples, deep sea sediments associated with petroleum seepage/mud, sediment Yellowstone/Great Boiling Spring, Nevada/hot spring sediment/hypersaline soda lake sediment/…
75	75		75	A0A2H0QYS0	A0A2H0QYS0	FALSE	[A0A2H0QYS0]	1	[FAMILY]	9	34	#808000	[Alphaproteobacteria bacterium CG11_big_fil_rev_8_21_14_0_20_39_49.]	[1973900]	[TrEMBL]	[Uncharacterized protein ]	[NA]	[COV35_02525]	[EMBL-CDS:PIR39408.1]	[Bacteria]	[NA]	[Proteobacteria]	[Alphaproteobacteria]	[NA]	[NA]	[NA]	[Alphaproteobacteria bacterium CG11_big_fil_rev_8_2]	[None]	[PF04575, PF13181, PF14559]	[None]	[IPR013026]	[IPR007655]	[IPR011990]	[IPR019734]	[None]	[None]	[None]	[None]	[None]	[None]	[None]	[None]		1	subsurface groundwater USA: Crystal Geyser near Green River, Utah
76	76		76	A0A3D1N4U2	A0A3D1N4U2	FALSE	[A0A3D1N4U2]	1	[FAMILY]	11	25	#EE82EE	[Elusimicrobia bacterium.]	[2030800]	[TrEMBL]	[Uncharacterized protein ]	[NA]	[DER10_10315]	[EMBL-CDS:HCE98876.1]	[Bacteria]	[NA]	[Elusimicrobia]	[NA]	[NA]	[NA]	[NA]	[Elusimicrobia bacterium]	[None]	[PF03783, PF04575]	[None]	[None]	[IPR005534, IPR007655]	[IPR011990]	[None]	[None]	[None]	[None]	[None]	[None]	[None]	[None]	[None]		1	60 biosamples, deep sea sediments associated with petroleum seepage/mud, sediment Yellowstone/Great Boiling Spring, Nevada/hot spring sediment/hypersaline soda lake sediment/…
78	78		78	M5CYT9	M5CYT9	FALSE	[M5CYT9]	1	[FAMILY]	1	1770	#FF0000	[Stenotrophomonas maltophilia RA8.]	[1118157]	[TrEMBL]	[TPR repeat-containing proteinFlags ]	[NA]	[SMRA8_2622]	[EMBL-CDS:CCP16827.1]	[Bacteria]	[NA]	[Proteobacteria]	[Gammaproteobacteria]	[Xanthomonadales]	[Xanthomonadaceae]	[Stenotrophomonas]	[Stenotrophomonas maltophilia RA8.]	[None]	[PF04575]	[None]	[None]	[IPR007655]	[IPR011990]	[None]	[None]	[None]	[None]	[None]	[None]	[None]	[None]	[None]	B	2	plant associated; https://img.jgi.doe.gov/cgi-bin/m/main.cgi?section=TaxonDetail&page=taxonDetail&taxon_oid=2529293250
80	80		80	A0A1Y1SC74	A0A1Y1SC74	FALSE	[A0A1Y1SC74]	1	[FAMILY]	2	236	#0000FF	[Oceanococcus atlanticus.]	[1317117]	[TrEMBL]	[Uncharacterized protein ]	[NA]	[ATO7_13118]	[GI:1178157082, EMBL-CDS:ORE86239.1]	[Bacteria]	[NA]	[Proteobacteria]	[Gammaproteobacteria]	[Chromatiales]	[Ectothiorhodospiraceae]	[Oceanococcus]	[Oceanococcus atlanticus.]	[None]	[PF04575, PF14559]	[None]	[IPR013026]	[IPR007655]	[IPR011990]	[None]	[None]	[None]	[None]	[None]	[None]	[None]	[None]	[None]		1	Li, G., Lai, Q., Liu, X., Sun, F., Du, Y., Li, G., and Shao, Z. "Maricoccus atlantica gen. nov. sp. nov., isolated from deep sea sediment of the Atlantic Ocean." Antonie van Leeuwenhoek (2013) 104:1073-1081. [Erratum: Antonie van Leeuwenhoek (2014) 105:439.]
81	81		81	A0A0M9DYQ4	A0A0M9DYQ4	FALSE	[A0A0M9DYQ4]	1	[FAMILY]	7	35	#FFC0CB	[Candidatus Magnetomorum sp. HK-1.]	[1509431]	[TrEMBL]	[TPR repeat-containing protein ]	[NA]	[MHK_009295]	[GI:927673738, EMBL-CDS:KPA10487.1]	[Bacteria]	[NA]	[Proteobacteria]	[Deltaproteobacteria]	[Desulfobacterales]	[Desulfobacteraceae]	[Candidatus Magnetomorum]	[Candidatus Magnetomorum sp. HK-1]	[None]	[PF04575, PF08239, PF12895, PF13414]	[None]	[IPR003646, IPR013026]	[IPR007655]	[IPR011990]	[IPR019734]	[None]	[None]	[None]	[None]	[None]	[None]	[None]	[None]		1	single cell amplified by MDA; North Sea, sediment, intertidal flat
82	82		82	A0A378W2M6	A0A378W2M6	FALSE	[A0A378W2M6]	1	[FAMILY]	1	1770	#FF0000	[Neisseria gonorrhoeae.]	[485]	[TrEMBL]	[Hypothetical periplasmic protein ]	[NA]	[NCTC11421_03034]	[EMBL-CDS:SUA25026.1]	[Bacteria]	[NA]	[Proteobacteria]	[Betaproteobacteria]	[Neisseriales]	[Neisseriaceae]	[Neisseria]	[Neisseria gonorrhoeae.]	[None]	[PF04575]	[None]	[None]	[IPR007655]	[None]	[None]	[None]	[None]	[None]	[None]	[None]	[None]	[None]	[None]	A	3	homo sapiens
83	83		83	A0A3M6QK36	A0A3M6QK36	FALSE	[A0A3M6QK36]	1	[FAMILY]	1	1770	#FF0000	[Corticibacter populi.]	[1550736]	[TrEMBL]	[DUF560 domain-containing protein ]	[NA]	[D8I35_16385]	[EMBL-CDS:RMX03460.1]	[Bacteria]	[NA]	[Proteobacteria]	[Betaproteobacteria]	[Burkholderiales]	[Comamonadaceae]	[Corticibacter]	[Corticibacter populi.]	[None]	[PF04575, PF14559]	[None]	[None]	[IPR007655]	[IPR011990]	[None]	[None]	[None]	[None]	[None]	[None]	[None]	[None]	[None]	B	2	Fang, W., Li, Y., Xue, H., Tian, G., Wang, L., Guo, M.-w., and Piao, C.-g. "Corticibacter populi gen. nov., sp. nov., a new member of the Comamonadaceae, from the bark of Populus euramericana." Int. J. Syst. Evol. Microbiol. (2015) 65:3333-3338.
85	85		85	F5S6W1	F5S6W1	FALSE	[F5S6W1]	1	[FAMILY]	1	1770	#FF0000	[Kingella kingae ATCC 23330.]	[887327]	[TrEMBL]	[Uncharacterized protein ]	[NA]	[HMPREF0476_0944]	[GI:489883137, GI:332970288, EMBL-CDS:EGK09280.1, REFSEQ:WP_003786587.1]	[Bacteria]	[NA]	[Proteobacteria]	[Betaproteobacteria]	[Neisseriales]	[Neisseriaceae]	[Kingella]	[Kingella kingae ATCC 23330.]	[None]	[PF04575]	[None]	[None]	[IPR007655]	[IPR011990]	[None]	[None]	[None]	[None]	[None]	[None]	[887327.HMPREF0476_0944]	[Airways]	[Not Specified]	A	3	human Nasopharyngeal
87	87		87	A0A351RRI4	A0A351RRI4	FALSE	[A0A351RRI4]	1	[FAMILY]	7	35	#FFC0CB	[Nitrospinae bacterium.]	[2026769]	[TrEMBL]	[Uncharacterized protein ]	[NA]	[DCQ99_07765]	[EMBL-CDS:HAP67661.1, EMBL-CDS:HBA25815.1]	[Bacteria]	[NA]	[Nitrospinae]	[NA]	[NA]	[NA]	[NA]	[Nitrospinae bacterium]	[None]	[PF04575, PF14559]	[None]	[IPR013026]	[IPR007655]	[IPR011990]	[IPR019734]	[None]	[None]	[None]	[None]	[None]	[None]	[None]	[None]		1	global ocean metagenome/iron-rich hot spring/hydrothermal vent/groundwater/
88	88		88	A0A378VKQ8	A0A378VKQ8	FALSE	[A0A378VKQ8, E2PEF6]	2	[FAMILY]	1	1770	#FF0000	[Neisseria lactamica., Neisseria polysaccharea ATCC 43768.]	[486, 546267]	[TrEMBL]	[Outer membrane protein OmpU , Uncharacterized protein ]	[NA]	[NCTC10616_01030, NEIPOLOT_00984]	[EMBL-CDS:SUA17364.1, GI:296839354, EMBL-CDS:EFH23292.1]	[Bacteria]	[NA]	[Proteobacteria]	[Betaproteobacteria]	[Neisseriales]	[Neisseriaceae]	[Neisseria]	[Neisseria lactamica., Neisseria polysaccharea ATCC 43768.]	[None]	[PF04575]	[None]	[None]	[IPR007655]	[IPR011990]	[None]	[None]	[None]	[None]	[None]	[None]	[546267.NEIPOLOT_00984]	[Airways]	[Aerobe]	A	3	human nasopharynx Hollis, D.G., Wiggins, G.L., and Weaver, R.E. "Neisseria lactamicus sp. n., a lactose-fermenting species resembling Neisseria meningitidis." Appl. Microbiol. (1969) 17:71-77.; homo sapiens
91	91		91	A0A198X599	A0A198X599	FALSE	[A0A198X599]	1	[FAMILY]	1	1770	#FF0000	[Moraxella catarrhalis ]	[480]	[TrEMBL]	[Flagellar motor switch protein ]	[NA]	[AO370_0061]	[GI:1035798571, GI:1034456823, EMBL-CDS:OAV28277.1, REFSEQ:WP_064601778.1]	[Bacteria]	[NA]	[Proteobacteria]	[Gammaproteobacteria]	[Pseudomonadales]	[Moraxellaceae]	[Moraxella]	[Moraxella catarrhalis ]	[None]	[PF04575]	[None]	[None]	[IPR007655]	[IPR011990]	[None]	[None]	[None]	[None]	[None]	[fig|480.228.peg.588]	[None]	[Airways]	[Aerobe]	A	3	commensal and pathogenic bacterium found in the human respiratory tract, Jakobsson, H.E., Salva-Serra, F., Thorell, K., Gonzales-Siles, L., Boulund, F., Karlsson, R., Sikora, P., Engstrand, L., Kristiansson, E., and Moore, E.R.B. "Draft genome sequence of Moraxella catarrhalis type strain CCUG 353T." Genome Announc. (2016) 4:e00552-16.
92	92		92	D0WBT8	D0WBT8	FALSE	[D0WBT8]	1	[FAMILY]	1	1770	#FF0000	[Neisseria lactamica ATCC 23970.]	[546265]	[TrEMBL]	[Uncharacterized protein ]	[NA]	[NEILACOT_05015]	[GI:269208495, EMBL-CDS:EEZ74950.1]	[Bacteria]	[NA]	[Proteobacteria]	[Betaproteobacteria]	[Neisseriales]	[Neisseriaceae]	[Neisseria]	[Neisseria lactamica ATCC 23970.]	[None]	[PF04575]	[None]	[None]	[IPR007655]	[IPR011990]	[None]	[None]	[None]	[None]	[None]	[None]	[None]	[Airways]	[Aerobe]	A	3	Homo sapiens nasopharynx
93	93		93	A0A1B8Q821	A0A1B8Q821	FALSE	[A0A1B8Q821]	1	[FAMILY]	1	1770	#FF0000	[Moraxella lacunata.]	[477]	[TrEMBL]	[Uncharacterized protein ]	[NA]	[A9309_01485]	[GI:1041977640, GI:1042219567, EMBL-CDS:OBX66404.1, REFSEQ:WP_065273994.1]	[Bacteria]	[NA]	[Proteobacteria]	[Gammaproteobacteria]	[Pseudomonadales]	[Moraxellaceae]	[Moraxella]	[Moraxella lacunata.]	[None]	[PF04575]	[None]	[None]	[IPR007655]	[IPR011990]	[None]	[None]	[None]	[None]	[None]	[None]	[None]	[None]	[None]	A	3	Homo sapiens conjunctivitis
94	94		94	A0A1V0DVM7	A0A1V0DVM7	FALSE	[A0A1V0DVM7, A0A378VH76]	2	[FAMILY]	1	1770	#FF0000	[Neisseria lactamica.]	[486]	[TrEMBL]	[Uncharacterized protein , Outer membrane protein OmpU ]	[NA]	[B2G52_09595, NCTC10618_01018]	[GI:1167942460, EMBL-CDS:ARB05094.1, EMBL-CDS:SUA15420.1]	[Bacteria]	[NA]	[Proteobacteria]	[Betaproteobacteria]	[Neisseriales]	[Neisseriaceae]	[Neisseria]	[Neisseria lactamica.]	[None]	[PF04575]	[None]	[None]	[IPR007655]	[IPR011990]	[None]	[None]	[None]	[None]	[None]	[None]	[None]	[None]	[None]	A	3	homo sapiens
96	96		96	A0A198USV3	A0A198USV3	FALSE	[A0A198USV3, A0A1B8QKT3, A0A1T0CKF1]	3	[FAMILY]	1	1770	#FF0000	[Moraxella catarrhalis , Moraxella nonliquefaciens., Moraxella lincolnii.]	[480, 478, 90241]	[TrEMBL]	[TPR repeat , Uncharacterized protein ]	[NA]	[AO382_2066, A7456_03190, B0682_01030]	[GI:1034427068, GI:1035826675, EMBL-CDS:OAU99421.1, REFSEQ:WP_064620438.1, GI:1041995632, GI:1055344288, EMBL-CDS:OBX84082.1, REFSEQ:WP_067008892.1, GI:1151616053, EMBL-CDS:OOS22820.1]	[Bacteria]	[NA]	[Proteobacteria]	[Gammaproteobacteria]	[Pseudomonadales]	[Moraxellaceae]	[Moraxella]	[Moraxella catarrhalis , Moraxella nonliquefaciens., Moraxella lincolnii.]	[None]	[PF04575]	[None]	[None]	[IPR007655]	[IPR011990]	[None]	[None]	[None]	[None]	[None]	[fig|480.236.peg.300]	[None]	[Airways]	[Aerobe]	A	3	Moraxella catarrhalis is a Gram-negative commensal and pathogenic bacterium found in the human respiratory tract Jakobsson, H.E., Salva-Serra, F., Thorell, K., Gonzales-Siles, L., Boulund, F., Karlsson, R., Sikora, P., Engstrand, L., Kristiansson, E., and Moore, E.R.B. "Draft genome sequence of Moraxella catarrhalis type strain CCUG 353T." Genome Announc. (2016) 4:e00552-16.; Human cornea; Vandam…
97	97		97	A0A1G0E3N4	A0A1G0E3N4	FALSE	[A0A1G0E3N4]	1	[FAMILY]	2	236	#0000FF	[Gallionellales bacterium RIFCSPHIGHO2_02_FULL_57_16.]	[1798251]	[TrEMBL]	[Uncharacterized protein ]	[NA]	[A3J49_16240]	[GI:1085112240, EMBL-CDS:OGT07852.1]	[Bacteria]	[NA]	[Proteobacteria]	[Betaproteobacteria]	[Nitrosomonadales]	[NA]	[NA]	[Gallionellales bacterium RIFCSPHIGHO2_02_FULL_57_16.]	[None]	[PF04575, PF14559]	[None]	[IPR013026]	[IPR007655]	[IPR011990]	[IPR019734]	[None]	[None]	[None]	[None]	[None]	[None]	[None]	[None]		1	Rifle well FP-101 under high O2 conditions 0.2 micron filter
98	98		98	A0A1V4H224	A0A1V4H224	FALSE	[A0A1V4H224, A0A378QL55]	2	[FAMILY]	1	1770	#FF0000	[Moraxella lacunata.]	[477]	[TrEMBL]	[Uncharacterized protein , TPR repeat-containing protein NMB0313 ]	[NA]	[B5J94_02500, NCTC7911_02458]	[GI:1159244437, GI:1011649443, EMBL-CDS:OPH38678.1, REFSEQ:WP_062499350.1, EMBL-CDS:STZ01044.1]	[Bacteria]	[NA]	[Proteobacteria]	[Gammaproteobacteria]	[Pseudomonadales]	[Moraxellaceae]	[Moraxella]	[Moraxella lacunata.]	[None]	[PF04575]	[None]	[None]	[IPR007655]	[IPR011990]	[None]	[None]	[None]	[None]	[None]	[None]	[None]	[None]	[None]	A	3	Homo sapiens conjunctivitis
99	99		99	A0A0M3GWM0	A0A0M3GWM0	FALSE	[A0A0M3GWM0, D6HA54]	2	[FAMILY]	1	1770	#FF0000	[Neisseria gonorrhoeae MIA_2011_03-10., Neisseria gonorrhoeae DGI2.]	[1351790, 528348]	[TrEMBL]	[Uncharacterized protein ]	[NA]	[M736_03865, NGMG_00576]	[GI:830149104, EMBL-CDS:KLS50375.1, GI:291011659, EMBL-CDS:EFE03655.2]	[Bacteria]	[NA]	[Proteobacteria]	[Betaproteobacteria]	[Neisseriales]	[Neisseriaceae]	[Neisseria]	[Neisseria gonorrhoeae MIA_2011_03-10., Neisseria gonorrhoeae DGI2.]	[None]	[PF04575]	[None]	[None]	[IPR007655]	[None]	[None]	[None]	[None]	[None]	[None]	[fig|1351790.3.peg.1400]	[None]	[Blood]	[Aerobe]	A	3	homo sapiens urinogenital fluid; homo sapiens
100	100		100	A0A198XZ55	A0A198XZ55	FALSE	[A0A198XZ55, A0A1B8PJT3, A0A1E9VRJ2, A0A3A9L171, A0A3A9L373, A0A3A9LYB6, A0A3A9MC12, A0A3A9MWT8, A0A3A9PMS8, A0A3A9QL62, A0A3A9RKN6, D5V9Y9, O85083]	13	[FAMILY]	1	1770	#FF0000	[Moraxella catarrhalis , Moraxella nonliquefaciens., Moraxella sp. HMSC061H09., Moraxella catarrhalis (strain BBH18)]	[480, 478, 1715217, 1236608]	[TrEMBL]	[TPR repeat , Uncharacterized protein , DUF560 domain-containing protein ]	[NA]	[AO365_0160, A9Z60_02790, HMPREF2573_01675, D6D90_03460, D6D67_03300, D6D56_00625, D6D59_01095, D6D72_05930, D6D76_06205, D6D60_01145, D6D68_00965, MCR_0220]	[GI:1034467084, GI:1034443258, GI:1034461689, GI:1035832059, GI:1041953960, GI:1034445620, EMBL-CDS:OAV38316.1, EMBL-CDS:STY80520.1, REFSEQ:WP_064624682.1, GI:1041961476, GI:1055145874, EMBL-CDS:OBX50835.1, REFSEQ:WP_066893090.1, GI:489767535, GI:1080548673, EMBL-CDS:OFN28409.1, REFSEQ:WP_003671460.1, EMBL-CDS:RKL78548.1, EMBL-CDS:RKM46878.1, EMBL-CDS:RKL70636.1, GI:1543028658, GI:489763056, GI:1…	[Bacteria]	[NA]	[Proteobacteria]	[Gammaproteobacteria]	[Pseudomonadales]	[Moraxellaceae]	[Moraxella]	[Moraxella catarrhalis , Moraxella nonliquefaciens., Moraxella sp. HMSC061H09., Moraxella catarrhalis (strain BBH18)]	[None]	[PF04575]	[None]	[None]	[IPR007655]	[IPR011990]	[None]	[None]	[None]	[None]	[mct:MCR_0220]	[fig|480.240.peg.343, fig|1236608.7.peg.237]	[None]	[Airways]	[Aerobe]	A	3	Moraxella catarrhalis is a Gram-negative commensal and pathogenic bacterium found in the human respiratory tract Jakobsson, H.E., Salva-Serra, F., Thorell, K., Gonzales-Siles, L., Boulund, F., Karlsson, R., Sikora, P., Engstrand, L., Kristiansson, E., and Moore, E.R.B. "Draft genome sequence of Moraxella catarrhalis type strain CCUG 353T." Genome Announc. (2016) 4:e00552-16.; Human cornea; homo s…
101	101		101	A0A1Z9YVX7	A0A1Z9YVX7	FALSE	[A0A1Z9YVX7]	1	[FAMILY]	1	1770	#FF0000	[Acinetobacter populi.]	[1582270]	[TrEMBL]	[Uncharacterized protein ]	[NA]	[CAP51_13965]	[GI:1200940317, EMBL-CDS:OUY06357.1]	[Bacteria]	[NA]	[Proteobacteria]	[Gammaproteobacteria]	[Pseudomonadales]	[Moraxellaceae]	[Acinetobacter]	[Acinetobacter populi.]	[None]	[PF04575]	[None]	[IPR013026]	[IPR007655]	[IPR011990]	[IPR019734]	[None]	[None]	[None]	[None]	[None]	[None]	[None]	[None]	A	2	Li, Y., Chang, J., Guo, L.-m., Wang, H.M., Xie, S.-j., Piao, C.-g., and He, W. "Description of Acinetobacter populi sp. nov. isolated from symptomatic bark of Populus x euramericana canker." Int. J. Syst. Evol. Microbiol. (2015) 65:4461-4468.
102	102		102	Q0F3B1	Q0F3B1	FALSE	[Q0F3B1]	1	[FAMILY]	7	35	#FFC0CB	[Mariprofundus ferrooxydans PV-1.]	[314345]	[TrEMBL]	[O-linked N-acetylglucosamine transferase ]	[NA]	[SPV1_04398]	[GI:114553649, EMBL-CDS:EAU56030.1]	[Bacteria]	[NA]	[Proteobacteria]	[Zetaproteobacteria]	[Mariprofundales]	[Mariprofundaceae]	[Mariprofundus]	[Mariprofundus ferrooxydans PV-1]	[None]	[PF04575, PF13432]	[None]	[IPR013026]	[IPR007655]	[IPR011990]	[IPR019734]	[None]	[None]	[0016740 transferase activity]	[None]	[None]	[314345.SPV1_04398]	[None]	[None]		1	marine Loihi Seamount Hawaii at a depth of 1100 meters
103	103		103	A0A1D3ENZ6	A0A1D3ENZ6	FALSE	[A0A1D3ENZ6, A0A1D3HJB0, A0A378V809, B4RRC4]	4	[FAMILY]	1	1770	#FF0000	[Neisseria gonorrhoeae., Neisseria gonorrhoeae (strain NCCP11945)]	[485, 521006]	[TrEMBL]	[Hypothetical periplasmic protein , Uncharacterized protein ]	[NA]	[WHOF_02462, WHOM_02318, NCTC10931_01628, NGK_2582]	[GI:1066405608, GI:1066430281, GI:1066410078, GI:870664972, GI:870666888, GI:1066421348, GI:1066407803, GI:1066432565, GI:1066425841, GI:1066414590, GI:870662745, GI:1066416796, GI:1066419068, GI:1066428053, GI:1066423636, GI:1066434833, EMBL-CDS:SBM93836.1, EMBL-CDS:SBO55734.1, EMBL-CDS:SBO56639.1, EMBL-CDS:SBO57206.1, EMBL-CDS:SBO57725.1, EMBL-CDS:SBO72733.1, EMBL-CDS:SBO73814.1, EMBL-CDS:SBO76…	[Bacteria]	[NA]	[Proteobacteria]	[Betaproteobacteria]	[Neisseriales]	[Neisseriaceae]	[Neisseria]	[Neisseria gonorrhoeae., Neisseria gonorrhoeae (strain NCCP11945)]	[None]	[PF04575]	[None]	[None]	[IPR007655]	[None]	[None]	[None]	[None]	[None]	[ngk:NGK_2582]	[fig|485.48.peg.2283]	[None]	[Urogenital tract]	[Aerobe]	A	3	homo sapiens; homo sapiens
105	105		105	A0A2P7U156	A0A2P7U156	FALSE	[A0A2P7U156]	1	[FAMILY]	1	1770	#FF0000	[Neisseria iguanae.]	[90242]	[TrEMBL]	[Uncharacterized protein ]	[NA]	[C7N83_04750]	[EMBL-CDS:PSJ80697.1]	[Bacteria]	[NA]	[Proteobacteria]	[Betaproteobacteria]	[Neisseriales]	[Neisseriaceae]	[Neisseria]	[Neisseria iguanae.]	[None]	[PF04575]	[None]	[None]	[IPR007655]	[IPR011990]	[None]	[None]	[None]	[None]	[None]	[None]	[None]	[None]	[None]	A	4	Barrett, S.J., Schlater, L.K., Montali, R.J., and Sneath, P.H.A. "A new species of Neisseria from iguanid lizards, Neisseria iguanae sp. nov." Lett. Appl. Microbiol. (1994) 18:200-202.
106	106		106	A0A2U1TYQ3	A0A2U1TYQ3	FALSE	[A0A2U1TYQ3, A0A2U1UQS1]	2	[FAMILY]	1	1770	#FF0000	[Brenneria sp. CFCC 11842., Brenneria nigrifluens.]	[2173106, 55210]	[TrEMBL]	[Uncharacterized protein , DUF560 domain-containing protein ]	[NA]	[DDT56_13550, DDT54_10770]	[EMBL-CDS:PWC14537.1, EMBL-CDS:PWC24035.1]	[Bacteria]	[NA]	[Proteobacteria]	[Gammaproteobacteria]	[Enterobacterales]	[Pectobacteriaceae]	[Brenneria]	[Brenneria sp. CFCC 11842., Brenneria nigrifluens.]	[None]	[PF04575]	[None]	[None]	[IPR007655]	[None]	[None]	[None]	[None]	[None]	[None]	[None]	[None]	[None]	[None]	A	2	poplar; Hauben, L., Moore, E.R.B., Vauterin, L., Steenackers, M., Mergaert, J., Verdonck, L., and Swings, J. "Phylogenetic position of phytopathogens within the Enterobacteriaceae." Syst. Appl. Microbiol. (1998) 21:384-397.
107	107		107	O85087	O85087	FALSE	[O85087]	1	[FAMILY]	1	1770	#FF0000	[Moraxella catarrhalis ]	[480]	[TrEMBL]	[Uncharacterized protein ]	[NA]	[None]	[GI:489759708, GI:3414694, EMBL-CDS:AAC31371.1]	[Bacteria]	[NA]	[Proteobacteria]	[Gammaproteobacteria]	[Pseudomonadales]	[Moraxellaceae]	[Moraxella]	[Moraxella catarrhalis ]	[None]	[PF04575]	[None]	[None]	[IPR007655]	[IPR011990]	[None]	[None]	[None]	[None]	[None]	[None]	[None]	[Airways]	[Aerobe]	A	3	Moraxella catarrhalis is a Gram-negative commensal and pathogenic bacterium found in the human respiratory tract Jakobsson, H.E., Salva-Serra, F., Thorell, K., Gonzales-Siles, L., Boulund, F., Karlsson, R., Sikora, P., Engstrand, L., Kristiansson, E., and Moore, E.R.B. "Draft genome sequence of Moraxella catarrhalis type strain CCUG 353T." Genome Announc. (2016) 4:e00552-16.;
108	108		108	A0A0E1Y9Y1	A0A0E1Y9Y1	FALSE	[A0A0E1Y9Y1, A0A3A9M116, A0A3A9NP59, A0A3A9PU03, A0A3A9QUG7]	5	[FAMILY]	1	1770	#FF0000	[Moraxella catarrhalis CO72., Moraxella catarrhalis ]	[857573, 480]	[TrEMBL]	[Uncharacterized protein , DUF560 domain-containing protein ]	[NA]	[E9W_06244, D6D55_02750, D6D61_01140, D6D69_05445, D6D86_08280]	[GI:326573617, GI:490598187, EMBL-CDS:EGE23576.1, REFSEQ:WP_004463207.1, GI:489752367, EMBL-CDS:RKL86663.1, REFSEQ:WP_003656367.1, GI:1173592529, EMBL-CDS:RKM03461.1, EMBL-CDS:RKM07611.1, EMBL-CDS:RKM07697.1, EMBL-CDS:RKM11140.1, EMBL-CDS:RKM17467.1, EMBL-CDS:RKM19319.1, EMBL-CDS:RKM46535.1, EMBL-CDS:RKM22931.1, EMBL-CDS:RKM30886.1]	[Bacteria]	[NA]	[Proteobacteria]	[Gammaproteobacteria]	[Pseudomonadales]	[Moraxellaceae]	[Moraxella]	[Moraxella catarrhalis CO72., Moraxella catarrhalis ]	[None]	[PF04575]	[None]	[None]	[IPR007655]	[IPR011990]	[None]	[None]	[None]	[None]	[None]	[fig|857573.3.peg.1300]	[None]	[Airways]	[Aerobe]	A	3	Human airways, Human upper respiratory tract; Moraxella catarrhalis is a Gram-negative commensal and pathogenic bacterium found in the human respiratory tract Jakobsson, H.E., Salva-Serra, F., Thorell, K., Gonzales-Siles, L., Boulund, F., Karlsson, R., Sikora, P., Engstrand, L., Kristiansson, E., and Moore, E.R.B. "Draft genome sequence of Moraxella catarrhalis type strain CCUG 353T." Genome Anno…
109	109		109	A0A1V0BDL5	A0A1V0BDL5	FALSE	[A0A1V0BDL5]	1	[FAMILY]	1	1770	#FF0000	[Comamonas kerstersii.]	[225992]	[TrEMBL]	[Uncharacterized protein ]	[NA]	[B5M06_06525]	[GI:1162912727, EMBL-CDS:AQZ97962.1]	[Bacteria]	[NA]	[Proteobacteria]	[Betaproteobacteria]	[Burkholderiales]	[Comamonadaceae]	[Comamonas]	[Comamonas kerstersii.]	[None]	[PF04575, PF14559]	[None]	[IPR013026]	[IPR007655]	[IPR011990]	[None]	[None]	[None]	[None]	[cke:B5M06_06525]	[None]	[None]	[None]	[None]	B	3	Homo sapiens pyogenic fluids, Wauters, G., De Baere, T., Willems, A., Falsen, E., and Vaneechoutte, M. "Description of Comamonas aquatica comb. nov. and Comamonas kerstersii sp. nov. for two subgroups of Comamonas terrigena and emended description of Comamonas terrigena." Int. J. Syst. Evol. Microbiol. (2003) 53:859-862.
110	110		110	A0A3G8IGR7	A0A3G8IGR7	FALSE	[A0A3G8IGR7, A0A3N2SXX2, A0A3N2YDL2, A0A3N2Z7E9]	4	[FAMILY]	1	1770	#FF0000	[Neisseria gonorrhoeae.]	[485]	[TrEMBL]	[DUF560 domain-containing protein ]	[NA]	[EGH14_12885, EGO76_07525, EGH11_12825, EGO75_03270]	[GI:1526075869, GI:1526082784, EMBL-CDS:AZG24259.1, EMBL-CDS:AZG31155.1, EMBL-CDS:ROU24374.1, EMBL-CDS:ROU25778.1, EMBL-CDS:ROU65644.1, EMBL-CDS:ROV38583.1, GI:1227293292, GI:1526071276, GI:1169360653, GI:1227295612, GI:498042075, GI:1145728474, GI:1169362847, GI:1526085080, GI:1526078178, GI:1169365027, GI:1526080477, GI:1235783108, GI:1526073562, GI:1526087388, EMBL-CDS:AZG19661.1, EMBL-CDS:AZG…	[Bacteria]	[NA]	[Proteobacteria]	[Betaproteobacteria]	[Neisseriales]	[Neisseriaceae]	[Neisseria]	[Neisseria gonorrhoeae.]	[None]	[PF04575]	[None]	[None]	[IPR007655]	[None]	[None]	[None]	[None]	[None]	[None]	[None]	[None]	[None]	[None]	A	3	homo sapiens
111	111		111	A0A198XK23	A0A198XK23	FALSE	[A0A198XK23]	1	[FAMILY]	1	1770	#FF0000	[Moraxella catarrhalis ]	[480]	[TrEMBL]	[TPR repeat ]	[NA]	[AO367_0047]	[GI:1035844216, GI:1034461109, EMBL-CDS:OAV32453.1, REFSEQ:WP_064635333.1]	[Bacteria]	[NA]	[Proteobacteria]	[Gammaproteobacteria]	[Pseudomonadales]	[Moraxellaceae]	[Moraxella]	[Moraxella catarrhalis ]	[None]	[PF04575]	[None]	[None]	[IPR007655]	[IPR011990]	[None]	[None]	[None]	[None]	[None]	[fig|480.225.peg.487]	[None]	[Airways]	[Aerobe]	A	3	Moraxella catarrhalis is a Gram-negative commensal and pathogenic bacterium found in the human respiratory tract Jakobsson, H.E., Salva-Serra, F., Thorell, K., Gonzales-Siles, L., Boulund, F., Karlsson, R., Sikora, P., Engstrand, L., Kristiansson, E., and Moore, E.R.B. "Draft genome sequence of Moraxella catarrhalis type strain CCUG 353T." Genome Announc. (2016) 4:e00552-16.;
112	112		112	A0A1V5D2D7	A0A1V5D2D7	FALSE	[A0A1V5D2D7]	1	[FAMILY]	7	35	#FFC0CB	[Syntrophorhabdus sp. PtaU1.Bin058.]	[1811704]	[TrEMBL]	[Tetratricopeptide repeat protein ]	[NA]	[A4E64_01209]	[EMBL-CDS:OPY77185.1]	[Bacteria]	[NA]	[Proteobacteria]	[Deltaproteobacteria]	[Syntrophobacterales]	[Syntrophorhabdaceae]	[Syntrophorhabdus]	[Syntrophorhabdus sp. PtaU1.Bin058]	[None]	[PF04575, PF13181, PF13432]	[None]	[IPR013026]	[IPR007655]	[IPR011990]	[IPR019734]	[None]	[None]	[None]	[None]	[None]	[None]	[None]	[None]		9	Lab-scale methanogenic bioreactor treating purified terephthalic acid process wastewater
113	113		113	F5S9U3	F5S9U3	FALSE	[F5S9U3]	1	[FAMILY]	1	1770	#FF0000	[Kingella kingae ATCC 23330.]	[887327]	[TrEMBL]	[Outer membrane protein ]	[NA]	[HMPREF0476_1976]	[GI:332967824, EMBL-CDS:EGK06923.1]	[Bacteria]	[NA]	[Proteobacteria]	[Betaproteobacteria]	[Neisseriales]	[Neisseriaceae]	[Kingella]	[Kingella kingae ATCC 23330.]	[None]	[PF04575]	[None]	[IPR013026]	[IPR007655]	[IPR011990]	[None]	[None]	[None]	[None]	[None]	[None]	[887327.HMPREF0476_1976]	[Airways]	[Not Specified]	A	3	human Nasopharyngeal
114	114		114	A0A0N7LI27	A0A0N7LI27	FALSE	[A0A0N7LI27]	1	[FAMILY]	1	1770	#FF0000	[Kingella kingae.]	[504]	[TrEMBL]	[Uncharacterized protein ]	[NA]	[KKKWG1_1614]	[GI:951286768, EMBL-CDS:CRZ20793.1]	[Bacteria]	[NA]	[Proteobacteria]	[Betaproteobacteria]	[Neisseriales]	[Neisseriaceae]	[Kingella]	[Kingella kingae.]	[None]	[PF04575]	[None]	[None]	[IPR007655]	[IPR011990]	[None]	[None]	[None]	[None]	[kki:KKKWG1_1614]	[None]	[None]	[None]	[None]	A	3	homo sapiens blood/oropharynx
116	116		116	A0A238T9Q2	A0A238T9Q2	FALSE	[A0A238T9Q2]	1	[FAMILY]	1	1770	#FF0000	[Kingella negevensis.]	[1522312]	[TrEMBL]	[TPR repeat-containing protein ]	[NA]	[KEBURONENSIS_00127]	[EMBL-CDS:SMQ11772.1, EMBL-CDS:SNB51668.1]	[Bacteria]	[NA]	[Proteobacteria]	[Betaproteobacteria]	[Neisseriales]	[Neisseriaceae]	[Kingella]	[Kingella negevensis.]	[None]	[PF04575]	[None]	[None]	[IPR007655]	[IPR011250, IPR011990]	[None]	[None]	[None]	[None]	[None]	[None]	[None]	[None]	[None]	A	3	Homo sapiens pharynx
117	117		117	A0A3A9P7A6	A0A3A9P7A6	FALSE	[A0A3A9P7A6]	1	[FAMILY]	1	1770	#FF0000	[Moraxella catarrhalis ]	[480]	[TrEMBL]	[DUF560 domain-containing protein ]	[NA]	[D6D70_00290]	[EMBL-CDS:RKM18978.1]	[Bacteria]	[NA]	[Proteobacteria]	[Gammaproteobacteria]	[Pseudomonadales]	[Moraxellaceae]	[Moraxella]	[Moraxella catarrhalis ]	[None]	[PF04575]	[None]	[None]	[IPR007655]	[IPR011990]	[None]	[None]	[None]	[None]	[None]	[None]	[None]	[Airways]	[Aerobe]	A	3	Moraxella catarrhalis is a Gram-negative commensal and pathogenic bacterium found in the human respiratory tract Jakobsson, H.E., Salva-Serra, F., Thorell, K., Gonzales-Siles, L., Boulund, F., Karlsson, R., Sikora, P., Engstrand, L., Kristiansson, E., and Moore, E.R.B. "Draft genome sequence of Moraxella catarrhalis type strain CCUG 353T." Genome Announc. (2016) 4:e00552-16.;
118	118		118	A0A2D3RD48	A0A2D3RD48	FALSE	[A0A2D3RD48]	1	[FAMILY]	1	1770	#FF0000	[Sphingorhabdus sp. YGSMI21.]	[2077182]	[TrEMBL]	[Uncharacterized protein ]	[NA]	[CHN51_08845]	[GI:1277613940, EMBL-CDS:ATW03630.1]	[Bacteria]	[NA]	[Proteobacteria]	[Alphaproteobacteria]	[Sphingomonadales]	[Sphingomonadaceae]	[Sphingorhabdus]	[Sphingorhabdus sp. YGSMI21.]	[None]	[PF04575, PF14559]	[None]	[None]	[IPR007655]	[IPR011990]	[None]	[None]	[None]	[None]	[sphy:CHN51_08845]	[None]	[None]	[None]	[None]	C	1	West sea sediment in South Korea https://www.ncbi.nlm.nih.gov/protein/ATW05843.1
119	119		119	A0A0P1D0E1	A0A0P1D0E1	FALSE	[A0A0P1D0E1]	1	[FAMILY]	1	1770	#FF0000	[Kingella kingae.]	[504]	[TrEMBL]	[Uncharacterized protein ]	[NA]	[KKKWG1_0509]	[GI:983357573, GI:951285670, EMBL-CDS:CRZ19683.1, REFSEQ:WP_060536948.1]	[Bacteria]	[NA]	[Proteobacteria]	[Betaproteobacteria]	[Neisseriales]	[Neisseriaceae]	[Kingella]	[Kingella kingae.]	[None]	[PF04575]	[None]	[IPR013026]	[IPR007655]	[IPR011990]	[None]	[None]	[None]	[None]	[kki:KKKWG1_0509]	[None]	[None]	[None]	[None]	A	3	homo sapiens blood/oropharynx
120	120		120	A0A1W9GLK6	A0A1W9GLK6	FALSE	[A0A1W9GLK6]	1	[FAMILY]	7	35	#FFC0CB	[Nitrospira sp. SG-bin2.]	[1827377]	[TrEMBL]	[Uncharacterized protein ]	[NA]	[A4E20_08440]	[GI:1175915232, EMBL-CDS:OQW35967.1]	[Bacteria]	[NA]	[Nitrospirae]	[Nitrospira]	[Nitrospirales]	[Nitrospiraceae]	[Nitrospira]	[Nitrospira sp. SG-bin2]	[None]	[PF04575, PF12895]	[None]	[IPR013026]	[IPR007655]	[IPR011990]	[IPR019734]	[None]	[None]	[None]	[None]	[None]	[None]	[None]	[None]		9	household tap filter
121	121		121	A0A2V1K7H7	A0A2V1K7H7	FALSE	[A0A2V1K7H7]	1	[FAMILY]	1	1770	#FF0000	[Bordetella sp. 3d-2-2.]	[2175229]	[TrEMBL]	[Uncharacterized protein ]	[NA]	[DD235_04945]	[EMBL-CDS:PWF25477.1]	[Bacteria]	[NA]	[Proteobacteria]	[Betaproteobacteria]	[Burkholderiales]	[Alcaligenaceae]	[Bordetella]	[Bordetella sp. 3d-2-2.]	[None]	[PF04575]	[None]	[None]	[IPR007655]	[IPR011990]	[None]	[None]	[None]	[None]	[None]	[None]	[None]	[None]	[None]	B	2	poplar bark
122	122		122	A0A1H3MYF5	A0A1H3MYF5	FALSE	[A0A1H3MYF5, A0A3M2HX06]	2	[FAMILY]	1	1770	#FF0000	[Lysobacter sp. yr284., Lysobacter sp. 4284/11.]	[1761791, 2483112]	[TrEMBL]	[Uncharacterized protein , DUF560 domain-containing protein ]	[NA]	[SAMN04487939_106231, EBB59_09795]	[EMBL-CDS:SDY81606.1, EMBL-CDS:RMH90737.1]	[Bacteria]	[NA]	[Proteobacteria]	[Gammaproteobacteria]	[Xanthomonadales]	[Xanthomonadaceae]	[Lysobacter]	[Lysobacter sp. yr284., Lysobacter sp. 4284/11.]	[None]	[PF04575]	[None]	[None]	[IPR007655]	[IPR011990]	[None]	[None]	[None]	[None]	[None]	[None]	[None]	[None]	[None]	B	4	site missing, air tube of royal python - air/sediment sample?
123	123		123	A0A3B7PZ48	A0A3B7PZ48	FALSE	[A0A3B7PZ48]	1	[FAMILY]	1	1770	#FF0000	[Acinetobacter sp. WCHAc010034.]	[1879049]	[TrEMBL]	[DUF560 domain-containing protein ]	[NA]	[BEN74_11500]	[GI:1057631558, GI:1477105219, EMBL-CDS:AYA03394.1, REFSEQ:WP_068913530.1]	[Bacteria]	[NA]	[Proteobacteria]	[Gammaproteobacteria]	[Pseudomonadales]	[Moraxellaceae]	[Acinetobacter]	[Acinetobacter sp. WCHAc010034.]	[None]	[PF04575]	[None]	[IPR013026]	[IPR007655]	[IPR011990]	[IPR019734]	[None]	[None]	[None]	[None]	[None]	[None]	[None]	[None]	A	9	Genome sequencing of novel Acinetobacter strains from hospital sewage (sewage = soil?)
124	124		124	A0A171KWM6	A0A171KWM6	FALSE	[A0A171KWM6]	1	[FAMILY]	1	1770	#FF0000	[Kerstersia gyiorum.]	[206506]	[TrEMBL]	[Uncharacterized protein ]	[NA]	[AAV32_03255]	[GI:817529894, GI:1056954381, EMBL-CDS:KKO73293.1, REFSEQ:WP_068367435.1]	[Bacteria]	[NA]	[Proteobacteria]	[Betaproteobacteria]	[Burkholderiales]	[Alcaligenaceae]	[Kerstersia]	[Kerstersia gyiorum.]	[None]	[PF04575]	[None]	[IPR013026]	[IPR007655]	[IPR011990]	[None]	[None]	[None]	[None]	[None]	[None]	[None]	[None]	[None]	A	3	Coenye, T., Vancanneyt, M., Cnockaert, M.C., Falsen, E., Swings, J., and Vandamme, P. "Kerstersia gyiorum gen. nov., sp. nov., a novel Alcaligenes faecalis-like organism isolated from human clinical samples, and reclassification of Alcaligenes denitrificans Ruger and Tan 1983 as Achromobacter denitrificans comb. nov." Int. J. Syst. Evol. Microbiol. (2003) 53:1825-1831.
125	125		125	A0A1X3DBM1	A0A1X3DBM1	FALSE	[A0A1X3DBM1]	1	[FAMILY]	1	1770	#FF0000	[Neisseria dumasiana.]	[1931275]	[TrEMBL]	[Uncharacterized protein ]	[NA]	[BV912_11115]	[GI:1185394010, GI:1185395449, EMBL-CDS:OSI17290.1]	[Bacteria]	[NA]	[Proteobacteria]	[Betaproteobacteria]	[Neisseriales]	[Neisseriaceae]	[Neisseria]	[Neisseria dumasiana.]	[None]	[PF04575]	[None]	[None]	[IPR007655]	[IPR011990]	[None]	[None]	[None]	[None]	[None]	[None]	[None]	[None]	[None]	A	3	Wroblewski, D., Cole, J., McGinnis, J., Perez, M., Wilson, H., Mingle, L.A., Musser, K.A., and Wolfgang, W.J. "Neisseria dumasiana sp. nov. from human sputum and a dog's mouth." Int. J. Syst. Evol. Microbiol. (2017) 67:4304-4310.
126	126		126	G7LVY4	G7LVY4	FALSE	[G7LVY4, I1XMM3]	2	[FAMILY]	1	1770	#FF0000	[Brenneria sp. EniD312., Methylophaga nitratireducenticrescens.]	[598467, 754476]	[TrEMBL]	[Uncharacterized protein , Peptide signal ]	[NA]	[BrE312_0520, CDW43_12705]	[GI:353673936, EMBL-CDS:EHD19969.1, GI:504520901, GI:386275744, GI:1340276150, EMBL-CDS:AFI85642.1, EMBL-CDS:AUZ85370.1, REFSEQ:WP_014708003.1]	[Bacteria]	[NA]	[Proteobacteria]	[Gammaproteobacteria]	[Enterobacterales, Thiotrichales]	[Pectobacteriaceae, Piscirickettsiaceae]	[Brenneria, Methylophaga]	[Brenneria sp. EniD312., Methylophaga nitratireducenticrescens.]	[None]	[PF04575]	[None]	[None]	[IPR007655]	[IPR011990]	[None]	[None]	[None]	[None]	[mej:Q7A_2862]	[fig|754476.3.peg.2809]	[None]	[None]	[None]	B	10	Agricultural, Plant Pathogen; Villeneuve, C., Martineau, C., Mauffrey, F., and Villemur, R. "Methylophaga nitratireducenticrescens sp. nov. and Methylophaga frappieri sp. nov., isolated from the biofilm of the methanol-fed denitrification system treating the seawater at the Montreal Biodome." Int. J. Syst. Evol. Microbiol. (2013) 63:2216-2222.
127	127		127	A0A1B8QD52	A0A1B8QD52	FALSE	[A0A1B8QD52]	1	[FAMILY]	1	1770	#FF0000	[Moraxella atlantae.]	[34059]	[TrEMBL]	[Uncharacterized protein ]	[NA]	[A9308_00150]	[GI:1041990948, GI:1055594072, EMBL-CDS:OBX79492.1, REFSEQ:WP_067236008.1]	[Bacteria]	[NA]	[Proteobacteria]	[Gammaproteobacteria]	[Pseudomonadales]	[Moraxellaceae]	[Moraxella]	[Moraxella atlantae.]	[None]	[PF04575]	[None]	[None]	[IPR007655]	[IPR011990]	[None]	[None]	[None]	[None]	[None]	[None]	[None]	[None]	[None]	A	3	Homo sapiens blood
128	128		128	G9ZCV7	G9ZCV7	FALSE	[G9ZCV7]	1	[FAMILY]	1	1770	#FF0000	[Cardiobacterium valvarum F0432.]	[797473]	[TrEMBL]	[Uncharacterized protein ]	[NA]	[HMPREF9080_00586]	[GI:494042489, GI:364578415, EMBL-CDS:EHM55621.1, REFSEQ:WP_006984610.1]	[Bacteria]	[NA]	[Proteobacteria]	[Gammaproteobacteria]	[Cardiobacteriales]	[Cardiobacteriaceae]	[Cardiobacterium]	[Cardiobacterium valvarum F0432.]	[None]	[PF04575]	[None]	[None]	[IPR007655]	[IPR011990]	[None]	[None]	[None]	[None]	[None]	[fig|797473.3.peg.483]	[None]	[Oral]	[Aerobe]	A	3	Homo sapiens oral
129	129		129	A0A2M6XVZ2	A0A2M6XVZ2	FALSE	[A0A2M6XVZ2, A0A2M8DUE4]	2	[FAMILY]	2	236	#0000FF	[Gallionellales bacterium CG08_land_8_20_14_0_20_59_87., Gallionellales bacterium CG_4_9_14_0_8_um_filter_59_50.]	[1974018, 1974016]	[TrEMBL]	[Uncharacterized protein ]	[NA]	[COT19_04295, CO071_00270]	[EMBL-CDS:PIU16781.1, EMBL-CDS:PJC02990.1]	[Bacteria]	[NA]	[Proteobacteria]	[Betaproteobacteria]	[Nitrosomonadales]	[NA]	[NA]	[Gallionellales bacterium CG08_land_8_20_14_0_20_59_87., Gallionellales bacterium CG_4_9_14_0_8_um_filter_59_50.]	[None]	[PF04575, PF14559]	[None]	[IPR013026]	[IPR007655]	[IPR011250, IPR011990]	[IPR019734]	[None]	[None]	[None]	[None]	[None]	[None]	[None]	[None]		1	subsurface groundwater; subsurface groundwater
131	131		131	A0A334X8L8	A0A334X8L8	FALSE	[A0A334X8L8]	1	[FAMILY]	1	1770	#FF0000	[Acinetobacter baumannii.]	[470]	[TrEMBL]	[Peptide signal ]	[NA]	[SAMEA104305283_00219]	[EMBL-CDS:SSS18638.1]	[Bacteria]	[NA]	[Proteobacteria]	[Gammaproteobacteria]	[Pseudomonadales]	[Moraxellaceae]	[Acinetobacter]	[Acinetobacter baumannii.]	[None]	[PF04575]	[None]	[None]	[IPR007655]	[IPR011990]	[None]	[None]	[None]	[None]	[None]	[None]	[None]	[Skin, Not Specified]	[Anaerobe,Aerobe]	B	3	Skin, hospital infections
132	132		132	A0A1A9RZ70	A0A1A9RZ70	FALSE	[A0A1A9RZ70]	1	[FAMILY]	1	1770	#FF0000	[Eikenella sp. NML02-A-017.]	[1795827]	[TrEMBL]	[Uncharacterized protein ]	[NA]	[A7P95_03685]	[GI:1030160237, GI:1056065675, EMBL-CDS:OAM29324.1, REFSEQ:WP_067591338.1]	[Bacteria]	[NA]	[Proteobacteria]	[Betaproteobacteria]	[Neisseriales]	[Neisseriaceae]	[Eikenella]	[Eikenella sp. NML02-A-017.]	[None]	[PF04575]	[None]	[None]	[IPR007655]	[IPR011990]	[None]	[None]	[None]	[None]	[None]	[None]	[None]	[None]	[None]	A	3	Homo sapiens blood
133	133		133	A0A1E3GPX8	A0A1E3GPX8	FALSE	[A0A1E3GPX8]	1	[FAMILY]	1	1770	#FF0000	[Methylophaga muralis.]	[291169]	[TrEMBL]	[TPR repeat-containing protein ]	[NA]	[A9E74_02132]	[GI:1062087571, EMBL-CDS:ODN66113.1]	[Bacteria]	[NA]	[Proteobacteria]	[Gammaproteobacteria]	[Thiotrichales]	[Piscirickettsiaceae]	[Methylophaga]	[Methylophaga muralis.]	[None]	[PF04575]	[None]	[None]	[IPR007655]	[IPR011990]	[None]	[None]	[None]	[None]	[None]	[fig|291169.3.peg.2144]	[None]	[None]	[None]	B	8	Doronina, N.V., Lee, T.D., Ivanova, E.G., and Trotsenko, Y.A. "Methylophaga murata sp. nov.: a haloalkaliphilic aerobic methylotroph from deteriorating marble." Microbiology (2005) 74:440-447. (English translation of Mikrobiologiya)
134	134		134	A0A0F9SBN5	A0A0F9SBN5	FALSE	[A0A0F9SBN5]	1	[FAMILY]	1	1770	#FF0000	[marine sediment metagenome.]	[412755]	[TrEMBL]	[Uncharacterized protein ]	[NA]	[LCGC14_0871140]	[EMBL-CDS:KKN26783.1]	[NA]	[NA]	[NA]	[NA]	[NA]	[NA]	[NA]	[marine sediment metagenome.]	[None]	[PF04575]	[None]	[IPR013026]	[IPR007655]	[IPR011990]	[IPR019734]	[None]	[None]	[None]	[None]	[None]	[None]	[None]	[None]	B	1	marine sediment
135	135		135	A0A1R4EFF7	A0A1R4EFF7	FALSE	[A0A1R4EFF7, A0A2J9E0L1]	2	[FAMILY]	1	1770	#FF0000	[Psychrobacter pasteurii., Psychrobacter sp. FDAARGOS_221.]	[1945520, 1975705]	[TrEMBL]	[TPR repeat-containing protein , DUF560 domain-containing protein ]	[NA]	[A1019T_01100, A6J60_010330]	[EMBL-CDS:SJM37129.1, EMBL-CDS:PNK61229.1]	[Bacteria]	[NA]	[Proteobacteria]	[Gammaproteobacteria]	[Pseudomonadales]	[Moraxellaceae]	[Psychrobacter]	[Psychrobacter pasteurii., Psychrobacter sp. FDAARGOS_221.]	[None]	[PF04575, PF14559]	[None]	[None]	[IPR007655]	[IPR011990]	[None]	[None]	[None]	[None]	[None]	[None]	[None]	[None]	[None]	A	3	Hurtado-Ortiz, R., Nazimoudine, A., Criscuolo, A., Hugon, P., Mornico, D., Brisse, S., Bizet, C., and Clermont, D. "Psychrobacter pasteurii and Psychrobacter piechaudii sp. nov., two novel species within the genus Psychrobacter." Int. J. Syst. Evol. Microbiol. (2017) 67:3192-3197.; brain tissue https://www.ncbi.nlm.nih.gov/protein/PNK61970.1
136	136		136	A0A378WHG2	A0A378WHG2	FALSE	[A0A378WHG2]	1	[FAMILY]	1	1770	#FF0000	[Neisseria zoodegmatis.]	[326523]	[TrEMBL]	[Hypothetical periplasmic protein ]	[NA]	[NCTC12229_01188]	[EMBL-CDS:SUA36759.1]	[Bacteria]	[NA]	[Proteobacteria]	[Betaproteobacteria]	[Neisseriales]	[Neisseriaceae]	[Neisseria]	[Neisseria zoodegmatis.]	[None]	[PF04575]	[None]	[None]	[IPR007655]	[IPR011990]	[None]	[None]	[None]	[None]	[None]	[None]	[None]	[None]	[None]	A	3	Homo sapiens dog bite wound Vandamme, P., Holmes, B., Bercovier, H., and Coenye, T. "Classification of Centers for Disease Control Group Eugonic Fermenter (EF)-4a and EF-4b as Neisseria animaloris sp. nov. and Neisseria zoodegmatis sp. nov., respectively." Int. J. Syst. Evol. Microbiol. (2006) 56:1801-1805.
137	137		137	C8N7Z1	C8N7Z1	FALSE	[C8N7Z1]	1	[FAMILY]	1	1770	#FF0000	[Cardiobacterium hominis (strain ATCC 15826 / DSM 8339 / NCTC 10426 /6573)]	[638300]	[TrEMBL]	[Uncharacterized protein ]	[NA]	[HMPREF0198_0618]	[GI:258520430, GI:490241664, EMBL-CDS:EEV89289.1, REFSEQ:WP_004139910.1]	[Bacteria]	[NA]	[Proteobacteria]	[Gammaproteobacteria]	[Cardiobacteriales]	[Cardiobacteriaceae]	[Cardiobacterium]	[Cardiobacterium hominis (strain ATCC 15826 / DSM 8339 / NCTC 10426 /6573)]	[None]	[PF04575]	[None]	[None]	[IPR007655]	[IPR011990]	[None]	[None]	[None]	[None]	[None]	[None]	[638300.HMPREF0198_0618]	[Blood]	[Aerobe]	A	3	Human blood
138	138		138	A0A154U7G9	A0A154U7G9	FALSE	[A0A154U7G9, A0A1E9LVG8, A0A1E9MXA2, A0A1F0H826, A0A1F1FPR7, A0A2I1Y3I6, A0A2X1UHU8, C0EMP5, D3A876, E5UMC2]	10	[FAMILY]	1	1770	#FF0000	[Neisseria flavescens., Neisseria sp. HMSC070A01., Neisseria sp. HMSC068C04., Neisseria sp. HMSC065C04., Neisseria sp. HMSC067G11., Neisseria perflava., Neisseria meningitidis., Neisseria flavescens NRL30031/H210., Neisseria subflava NJ9703., Neisseria mucosa C102.]	[484, 1715190, 1715179, 1739524, 1739384, 33053, 487, 546264, 546268, 435832]	[TrEMBL]	[TPR repeat-containing protein , Uncharacterized protein , Outer membrane protein OmpU , Tetratricopeptide repeat protein ]	[NA]	[TW90_1161, HMPREF2711_00525, HMPREF2700_08900, HMPREF3022_06130, HMPREF2880_09080, CYJ98_07440, NCTC9390_01242, NEIFLAOT_01218, NEISUBOT_05427, HMPREF0604_01868]	[GI:1016438290, GI:1016475131, EMBL-CDS:KZC85066.1, REFSEQ:WP_063068335.1, GI:1080434949, GI:489845467, EMBL-CDS:OFM19741.1, REFSEQ:WP_003749160.1, GI:1092646814, GI:1080448450, EMBL-CDS:OFM32629.1, REFSEQ:WP_070591611.1, GI:1080697604, GI:896394674, EMBL-CDS:OFO69012.1, REFSEQ:WP_049333688.1, GI:896407350, GI:1080999582, EMBL-CDS:OFR56322.1, REFSEQ:WP_049344348.1, EMBL-CDS:PKZ61383.1, EMBL-CDS:P…	[Bacteria]	[NA]	[Proteobacteria]	[Betaproteobacteria]	[Neisseriales]	[Neisseriaceae]	[Neisseria]	[Neisseria flavescens., Neisseria sp. HMSC070A01., Neisseria sp. HMSC068C04., Neisseria sp. HMSC065C04., Neisseria sp. HMSC067G11., Neisseria perflava., Neisseria meningitidis., Neisseria flavescens NRL30031/H210., Neisseria subflava NJ9703., Neisseria mucosa C102.]	[None]	[PF04575]	[None]	[None]	[IPR007655]	[IPR011990]	[None]	[None]	[None]	[None]	[None]	[fig|484.6.peg.1353]	[546264.NEIFLAOT_01218, 546268.NEISUBOT_05427, 435832.HMPREF0604_01868]	[Not Specified, Airways, Oral]	[Aerobe]	A	3	homo sapiens; Homo sapiens sputum; Homo sapiens sputum; Homo sapiens sputum; homo sapiens bronchial washing; Homo sapiens; …
139	139		139	A0A1X3CGR2	A0A1X3CGR2	FALSE	[A0A1X3CGR2]	1	[FAMILY]	1	1770	#FF0000	[Neisseria animaloris.]	[326522]	[TrEMBL]	[Uncharacterized protein ]	[NA]	[BWD08_10325]	[GI:1185384404, EMBL-CDS:OSI06840.1]	[Bacteria]	[NA]	[Proteobacteria]	[Betaproteobacteria]	[Neisseriales]	[Neisseriaceae]	[Neisseria]	[Neisseria animaloris.]	[None]	[PF04575]	[None]	[None]	[IPR007655]	[IPR011990]	[None]	[None]	[None]	[None]	[None]	[None]	[None]	[None]	[None]	A	3	Homo sapiens Vandamme, P., Holmes, B., Bercovier, H., and Coenye, T. "Classification of Centers for Disease Control Group Eugonic Fermenter (EF)-4a and EF-4b as Neisseria animaloris sp. nov. and Neisseria zoodegmatis sp. nov., respectively." Int. J. Syst. Evol. Microbiol. (2006) 56:1801-1805.
140	140		140	A0A1U6GNK7	A0A1U6GNK7	FALSE	[A0A1U6GNK7, A0A2N0ZTR2, A0A379LJF6, A5WGT9]	4	[FAMILY]	1	1770	#FF0000	[Psychrobacter sp. DAB_AL43B., Psychrobacter sp. Sarcosine-3u-12., Psychrobacter phenylpyruvicus., Psychrobacter sp. (strain PRwf-1)]	[1028416, 2058325, 29432, 349106]	[TrEMBL]	[Uncharacterized protein , TPR repeat-containing protein NMB0313 ]	[NA]	[DABAL43B_1864, CXF65_05355, NCTC10526_00342, PsycPRwf_1940]	[EMBL-CDS:SLJ85058.1, EMBL-CDS:PKG35844.1, GI:655476983, EMBL-CDS:SUD90027.1, REFSEQ:WP_028859773.1, GI:500601294, GI:148572821, EMBL-CDS:ABQ94880.1, REFSEQ:WP_011961156.1]	[Bacteria]	[NA]	[Proteobacteria]	[Gammaproteobacteria]	[Pseudomonadales]	[Moraxellaceae]	[Psychrobacter]	[Psychrobacter sp. DAB_AL43B., Psychrobacter sp. Sarcosine-3u-12., Psychrobacter phenylpyruvicus., Psychrobacter sp. (strain PRwf-1)]	[None]	[PF04575, PF14559]	[None]	[None]	[IPR007655]	[IPR011990]	[None]	[None]	[None]	[None]	[psyc:DABAL43B_1864, prw:PsycPRwf_1940]	[None]	[349106.PsycPRwf_1940]	[None]	[None]	A	4	guano; sea ice; Cavanagh, J., Austin, J.J., and Sanderson, K. "Novel Psychrobacter species from Antarctic ornithogenic soils." Int. J. Syst. Bacteriol. (1996) 46:841-848.; Skin and gills of Lutjanus vivanus, off the coast of Lo?za, northeastern Puerto Rico.
141	141		141	W1J1T2	W1J1T2	FALSE	[W1J1T2]	1	[FAMILY]	1	1770	#FF0000	[Xenorhabdus szentirmaii DSM 16338.]	[1427518]	[TrEMBL]	[Uncharacterized protein ]	[NA]	[XSR1_40056]	[EMBL-CDS:CDL84013.1]	[Bacteria]	[NA]	[Proteobacteria]	[Gammaproteobacteria]	[Enterobacterales]	[Morganellaceae]	[Xenorhabdus]	[Xenorhabdus szentirmaii DSM 16338.]	[None]	[PF04575]	[None]	[None]	[IPR007655]	[IPR011990]	[None]	[None]	[None]	[None]	[None]	[None]	[None]	[None]	[None]	B	5	Steinernema nematodes
142	142		142	A0A1Q8E128	A0A1Q8E128	FALSE	[A0A1Q8E128, A0A2M9TVN9, A0A3D2A530]	3	[FAMILY]	1	1770	#FF0000	[Psychrobacter sp. Rd 27.2., Psychrobacter sp. L7., Psychrobacter sp.]	[1926479, 1982756, 56811]	[TrEMBL]	[Uncharacterized protein ]	[NA]	[BTV99_06735, CAP50_07410, DEV38_06475]	[GI:1125667441, GI:1125786169, EMBL-CDS:OLF40723.1, REFSEQ:WP_075101608.1, EMBL-CDS:PJX24398.1, EMBL-CDS:HCH26819.1]	[Bacteria]	[NA]	[Proteobacteria]	[Gammaproteobacteria]	[Pseudomonadales]	[Moraxellaceae]	[Psychrobacter]	[Psychrobacter sp. Rd 27.2., Psychrobacter sp. L7., Psychrobacter sp.]	[None]	[PF04575]	[None]	[None]	[IPR007655]	[IPR011990]	[None]	[None]	[None]	[None]	[None]	[None]	[None]	[None]	[None]	A	10	reared clams; surface of Austrian artisanal cheese; ice/lake water
143	143		143	A0A2E1B408	A0A2E1B408	FALSE	[A0A2E1B408]	1	[FAMILY]	6	87	#00FFFF	[Martelella sp.]	[1969699]	[TrEMBL]	[Uncharacterized protein ]	[NA]	[CMH13_03835]	[EMBL-CDS:MAU19645.1]	[Bacteria]	[NA]	[Proteobacteria]	[Alphaproteobacteria]	[Rhizobiales]	[Aurantimonadaceae]	[Martelella]	[Martelella sp.]	[None]	[PF04575, PF14559]	[None]	[None]	[IPR007655]	[IPR011990]	[None]	[None]	[None]	[None]	[None]	[None]	[None]	[None]	[None]		1	marine pelagic biome
144	144		144	A0A1G0BYH4	A0A1G0BYH4	FALSE	[A0A1G0BYH4]	1	[FAMILY]	2	236	#0000FF	[Gallionellales bacterium GWA2_55_18.]	[1798244]	[TrEMBL]	[Uncharacterized protein ]	[NA]	[A2Z94_05770]	[GI:1085082170, EMBL-CDS:OGS81190.1]	[Bacteria]	[NA]	[Proteobacteria]	[Betaproteobacteria]	[Nitrosomonadales]	[NA]	[NA]	[Gallionellales bacterium GWA2_55_18.]	[None]	[PF04575, PF14559]	[None]	[IPR013026]	[IPR007655]	[IPR011990]	[IPR019734]	[None]	[None]	[None]	[None]	[None]	[None]	[None]	[None]		1	Rifle well CD01 at time point 1 / A 5m depth 0.2 filter
145	145		145	A0A2X3ZPH8	A0A2X3ZPH8	FALSE	[A0A2X3ZPH8, C5TM40]	2	[FAMILY]	1	1770	#FF0000	[Neisseria cinerea., Neisseria flavescens SK114.]	[483, 596320]	[TrEMBL]	[Hypothetical periplasmic protein , Uncharacterized protein ]	[NA]	[NCTC10294_01741, NEIFL0001_0509]	[EMBL-CDS:SQF84236.1, GI:241319896, GI:489781366, EMBL-CDS:EER56292.1, REFSEQ:WP_003685257.1]	[Bacteria]	[NA]	[Proteobacteria]	[Betaproteobacteria]	[Neisseriales]	[Neisseriaceae]	[Neisseria]	[Neisseria cinerea., Neisseria flavescens SK114.]	[None]	[PF04575]	[None]	[None]	[IPR007655]	[None]	[None]	[None]	[None]	[None]	[None]	[None]	[596320.NEIFL0001_0509]	[Skin]	[Aerobe]	A	3	human nasopharynx; Homo sapiens skin
146	146		146	A0A0C1GWQ1	A0A0C1GWQ1	FALSE	[A0A0C1GWQ1, A0A0D9LVE8, A0A154UBB2, A0A1E8S117, A0A1E9TE42, A0A1E9VLB4, A0A1F0A887, A0A1F0DVF6, A0A1F1BLG1, A0A1F1GR17, A0A1F1HWU7, A0A1F1U9N6, A0A1S1CGW0, A0A1S1D120, A0A1S1F2V6, A0A1V0HEK6, A0A2I1XAC5, A0A2R4ATI0, D3A0G5]	19	[FAMILY]	1	1770	#FF0000	[Morococcus cerebrosus., Neisseria sp. HMSC06F02., Neisseria flavescens., Neisseria sp. HMSC072F04., Neisseria sp. HMSC055F11., Neisseria sp. HMSC077D05., Neisseria sp. HMSC064E01., Neisseria sp. HMSC056A03., Neisseria sp. HMSC055H02., Neisseria sp. HMSC069H12., Neisseria sp. HMSC073G10., Neisseria sp. HMSC03D10., Neisseria sp. HMSC061H08., Neisseria sp. HMSC064D07., Neisseria sp. HMSC071C03., Ne…	[1056807, 1581124, 484, 1739348, 1715117, 1715079, 1715052, 1739544, 1739411, 1739376, 1739369, 1581049, 1715154, 1715087, 1739257, 490, 488, 546266]	[TrEMBL]	[Uncharacterized protein , DUF560 domain-containing protein ]	[NA]	[MCC93_23100, HMPREF3156_00717, TW91_0934, HMPREF2844_08275, HMPREF2638_04715, HMPREF2600_05000, HMPREF2572_03230, HMPREF3052_06760, HMPREF2907_05385, HMPREF2872_01710, HMPREF2865_08340, HMPREF3066_06745, HMPREF2675_01155, HMPREF2608_00135, HMPREF2753_00660, A6J88_07730, CYK00_09850, NM96_02395, NEIMUCOT_06402]	[GI:742693693, GI:746365312, EMBL-CDS:KIC06242.1, REFSEQ:WP_039409777.1, GI:768690040, GI:769939276, EMBL-CDS:KJJ19515.1, REFSEQ:WP_045072707.1, GI:1016439683, EMBL-CDS:KZC86426.1, GI:1080179497, GI:1092728605, EMBL-CDS:OFJ76540.1, REFSEQ:WP_070656298.1, GI:1080518379, GI:1092680177, EMBL-CDS:OFM99625.1, REFSEQ:WP_070613342.1, GI:1092529906, GI:1080546747, EMBL-CDS:OFN26647.1, REFSEQ:WP_070513793…	[Bacteria]	[NA]	[Proteobacteria]	[Betaproteobacteria]	[Neisseriales]	[Neisseriaceae]	[Morococcus, Neisseria]	[Morococcus cerebrosus., Neisseria sp. HMSC06F02., Neisseria flavescens., Neisseria sp. HMSC072F04., Neisseria sp. HMSC055F11., Neisseria sp. HMSC077D05., Neisseria sp. HMSC064E01., Neisseria sp. HMSC056A03., Neisseria sp. HMSC055H02., Neisseria sp. HMSC069H12., Neisseria sp. HMSC073G10., Neisseria sp. HMSC03D10., Neisseria sp. HMSC061H08., Neisseria sp. HMSC064D07., Neisseria sp. HMSC071C03., Ne…	[None]	[PF04575]	[None]	[None]	[IPR007655]	[IPR011990]	[None]	[None]	[None]	[None]	[nsi:A6J88_07730, nmj:NM96_02395]	[fig|1056807.3.peg.2216, fig|1581124.3.peg.695, fig|484.7.peg.1158]	[546266.NEIMUCOT_06402]	[Oral, Airways]	[Aerobe]	A	3	Homo sapiens Long, P.A., Sly, L.I., Pham, A.V., and Davis, G.H.G. "Characterization of Morococcus cerebrosus gen. nov., sp. nov. and comparison with Neisseria mucosa." Int. J. Syst. Bacteriol. (1981) 31:294-301.; Homo sapiens respiratory; homo sapiens duodenal mucosa; Homo sapiens tracheal aspirate; homo sapiens sputum; ...
147	147		147	A0A229GUC3	A0A229GUC3	FALSE	[A0A229GUC3]	1	[FAMILY]	1	1770	#FF0000	[Psychrobacter sp. DAB_AL32B.]	[1028414]	[TrEMBL]	[Uncharacterized protein ]	[NA]	[CAN34_01280]	[GI:1219706966, EMBL-CDS:OXL27801.1]	[Bacteria]	[NA]	[Proteobacteria]	[Gammaproteobacteria]	[Pseudomonadales]	[Moraxellaceae]	[Psychrobacter]	[Psychrobacter sp. DAB_AL32B.]	[None]	[PF04575]	[None]	[None]	[IPR007655]	[IPR011990]	[None]	[None]	[None]	[None]	[None]	[None]	[None]	[None]	[None]	A	4	guano of little auks
148	148		148	A0A2G6EWQ3	A0A2G6EWQ3	FALSE	[A0A2G6EWQ3]	1	[FAMILY]	1	1770	#FF0000	[Gammaproteobacteria bacterium.]	[1913989]	[TrEMBL]	[Uncharacterized protein ]	[NA]	[CR975_02275]	[EMBL-CDS:PID66543.1]	[Bacteria]	[NA]	[Proteobacteria]	[Gammaproteobacteria]	[NA]	[NA]	[NA]	[Gammaproteobacteria bacterium.]	[None]	[PF04575]	[None]	[None]	[IPR007655]	[IPR011990]	[None]	[None]	[None]	[None]	[None]	[None]	[None]	[None]	[None]	A	7	truly no idea
149	149		149	F9H1N5	F9H1N5	FALSE	[F9H1N5]	1	[FAMILY]	1	1770	#FF0000	[Haemophilus haemolyticus M21621.]	[1028805]	[TrEMBL]	[Putative tetratricopeptide-like helical ]	[NA]	[GGC_1675]	[GI:341952078, EMBL-CDS:EGT78619.1]	[Bacteria]	[NA]	[Proteobacteria]	[Gammaproteobacteria]	[Pasteurellales]	[Pasteurellaceae]	[Haemophilus]	[Haemophilus haemolyticus M21621.]	[None]	[PF04575]	[None]	[None]	[IPR007655]	[IPR011990]	[None]	[None]	[None]	[None]	[None]	[None]	[1028805.GGC_1675]	[None]	[None]	A	3	Homo sapiens knee fluid
150	150		150	L2F957	L2F957	FALSE	[L2F957]	1	[FAMILY]	1	1770	#FF0000	[Moraxella macacae 0408225.]	[1230338]	[TrEMBL]	[Uncharacterized protein ]	[NA]	[MOMA_01350]	[GI:429540985, GI:497185785, EMBL-CDS:ELA09013.1, REFSEQ:WP_009501415.1]	[Bacteria]	[NA]	[Proteobacteria]	[Gammaproteobacteria]	[Pseudomonadales]	[Moraxellaceae]	[Moraxella]	[Moraxella macacae 0408225.]	[None]	[PF04575]	[None]	[None]	[IPR007655]	[IPR011990]	[None]	[None]	[None]	[None]	[None]	[fig|1230338.3.peg.296]	[None]	[None]	[None]	A	3	Macaca fascicularis nasal swab
151	151		151	A0A1A9RCB6	A0A1A9RCB6	FALSE	[A0A1A9RCB6, A0A1A9RKJ8, A0A1A9RP00, A0A1A9S0P4, A0A1A9S9T2, A0A1A9SBS1, A0A1B6VTP9, A0A1B6W0J3, A0A1F0FBH3, A0A254MM24, A0A3P6LEI2, C0DRU1, V7IFD7]	13	[FAMILY]	1	1770	#FF0000	[Eikenella corrodens., Eikenella sp. NML03-A-027., Eikenella sp. NML070372., Eikenella sp. NML97-A-109., Eikenella sp. NML080894., Eikenella sp. NML130454., Eikenella sp. HMSC073A11., Helicobacter pametensis., Eikenella corrodens ATCC 23834., Eikenella corrodens CC92I.]	[539, 1795828, 1795829, 1795833, 1795830, 1795832, 1739535, 95149, 546274, 1073362]	[TrEMBL]	[Uncharacterized protein , TPR repeat-containing protein NMB0313 ]	[NA]	[A7P85_08860, A7P90_04735, A7P89_08825, A7P96_06480, A7P97_05765, A7Q02_07860, A7P98_01495, A7Q00_02430, HMPREF3043_07045, CA838_10030, NCTC12888_00653, EIKCOROL_00057, HMPREF1177_00245]	[GI:1030145981, GI:1031543185, EMBL-CDS:OAM15282.1, REFSEQ:WP_064104697.1, GI:896269631, GI:1030150528, EMBL-CDS:OAM19775.1, REFSEQ:WP_049259281.1, GI:1031550569, GI:1030152018, EMBL-CDS:OAM21234.1, REFSEQ:WP_064106198.1, GI:1055992498, GI:1030161176, EMBL-CDS:OAM30259.1, REFSEQ:WP_067525690.1, GI:1030165657, GI:1055997740, EMBL-CDS:OAM34675.1, REFSEQ:WP_067530754.1, GI:1055889763, GI:1030172248,…	[Bacteria]	[NA]	[Proteobacteria]	[Betaproteobacteria, Epsilonproteobacteria]	[Neisseriales, Campylobacterales]	[Neisseriaceae, Helicobacteraceae]	[Eikenella, Helicobacter]	[Eikenella corrodens., Eikenella sp. NML03-A-027., Eikenella sp. NML070372., Eikenella sp. NML97-A-109., Eikenella sp. NML080894., Eikenella sp. NML130454., Eikenella sp. HMSC073A11., Helicobacter pametensis., Eikenella corrodens ATCC 23834., Eikenella corrodens CC92I.]	[None]	[PF04575, PF14559]	[None]	[None]	[IPR007655]	[IPR011990]	[None]	[None]	[None]	[None]	[None]	[fig|1073362.3.peg.274]	[546274.EIKCOROL_00057]	[Oral, Not Specified]	[Anaerobe, Not Specified]	A	3	cat/dog/human (global biotic interactions); Homo sapiens right submandibular abscess; homo sapiens bone; homo sapiens brain abscess; homo sapiens breast abscess; homo sapiens eye abscess; …
152	152		152	A0A286E8B6	A0A286E8B6	FALSE	[A0A286E8B6]	1	[FAMILY]	1	1770	#FF0000	[Alysiella filiformis DSM 16848.]	[1120981]	[TrEMBL]	[Uncharacterized protein ]	[NA]	[SAMN02746062_00820]	[EMBL-CDS:SOD67157.1]	[Bacteria]	[NA]	[Proteobacteria]	[Betaproteobacteria]	[Neisseriales]	[Neisseriaceae]	[Alysiella]	[Alysiella filiformis DSM 16848.]	[None]	[PF04575]	[None]	[None]	[IPR007655]	[IPR011990]	[None]	[None]	[None]	[None]	[None]	[None]	[None]	[None]	[None]	A	3	Sus scrofa domestica lung
153	153		153	A0A2N7EXB6	A0A2N7EXB6	FALSE	[A0A2N7EXB6, A0A2T5EDG8, A0A2T5FMB5]	3	[FAMILY]	1	1770	#FF0000	[Vibrio splendidus.]	[29497]	[TrEMBL]	[Peptide signal , DUF560 domain-containing protein ]	[NA]	[BCU26_02645, CWO36_17480, CWO04_11770]	[EMBL-CDS:PMJ31846.1, GI:515654933, EMBL-CDS:PTP17368.1, REFSEQ:WP_017087533.1, GI:1046613252, EMBL-CDS:PTP86356.1, REFSEQ:WP_065682484.1]	[Bacteria]	[NA]	[Proteobacteria]	[Gammaproteobacteria]	[Vibrionales]	[Vibrionaceae]	[Vibrio]	[Vibrio splendidus.]	[None]	[PF04575]	[None]	[IPR013026]	[IPR007655]	[IPR011990]	[IPR019734]	[None]	[None]	[None]	[None]	[None]	[None]	[None]	[None]	B	1	https://mra.asm.org/content/5/48/e01368-17.abstract
154	154		154	F0EX65	F0EX65	FALSE	[F0EX65]	1	[FAMILY]	1	1770	#FF0000	[Kingella denitrificans ATCC 33394.]	[888741]	[TrEMBL]	[Uncharacterized protein ]	[NA]	[HMPREF9098_0445]	[GI:324982670, EMBL-CDS:EGC18296.1]	[Bacteria]	[NA]	[Proteobacteria]	[Betaproteobacteria]	[Neisseriales]	[Neisseriaceae]	[Kingella]	[Kingella denitrificans ATCC 33394.]	[None]	[PF04575]	[None]	[None]	[IPR007655]	[IPR011990]	[None]	[None]	[None]	[None]	[None]	[None]	[888741.HMPREF9098_0445]	[Airways]	[Not Specified]	A	3	homo sapiens pharynx
155	155		155	G2DNM3	G2DNM3	FALSE	[G2DNM3]	1	[FAMILY]	1	1770	#FF0000	[Neisseria weaveri LMG 5135.]	[1051985]	[TrEMBL]	[Uncharacterized protein ]	[NA]	[l11_19750]	[GI:490412334, GI:343967358, EMBL-CDS:EGV35604.1, REFSEQ:WP_004284997.1]	[Bacteria]	[NA]	[Proteobacteria]	[Betaproteobacteria]	[Neisseriales]	[Neisseriaceae]	[Neisseria]	[Neisseria weaveri LMG 5135.]	[None]	[PF04575]	[None]	[None]	[IPR007655]	[None]	[None]	[None]	[None]	[None]	[None]	[fig|1051985.3.peg.2013]	[None]	[None]	[None]	A	3	dog's ear
156	156		156	O85049	O85049	FALSE	[O85049, O85054]	2	[FAMILY]	1	1770	#FF0000	[Moraxella catarrhalis ]	[480]	[TrEMBL]	[Uncharacterized protein ]	[NA]	[None]	[GI:3523128, EMBL-CDS:AAC34276.1, GI:3523136, EMBL-CDS:AAC34281.1]	[Bacteria]	[NA]	[Proteobacteria]	[Gammaproteobacteria]	[Pseudomonadales]	[Moraxellaceae]	[Moraxella]	[Moraxella catarrhalis ]	[None]	[PF04575]	[None]	[None]	[IPR007655]	[IPR011990]	[None]	[None]	[None]	[None]	[None]	[None]	[None]	[Airways]	[Aerobe]	A	3	Moraxella catarrhalis is a Gram-negative commensal and pathogenic bacterium found in the human respiratory tract Jakobsson, H.E., Salva-Serra, F., Thorell, K., Gonzales-Siles, L., Boulund, F., Karlsson, R., Sikora, P., Engstrand, L., Kristiansson, E., and Moore, E.R.B. "Draft genome sequence of Moraxella catarrhalis type strain CCUG 353T." Genome Announc. (2016) 4:e00552-16.;
157	157		157	T0NZE8	T0NZE8	FALSE	[T0NZE8, U7QWL2]	2	[FAMILY]	1	1770	#FF0000	[Photorhabdus temperata subsp. temperata M1021., Photorhabdus temperata J3.]	[1221520, 1389415]	[TrEMBL]	[Uncharacterized protein ]	[NA]	[B738_13408, O185_14840]	[GI:530709193, EMBL-CDS:EQC00085.1, GI:550873166, EMBL-CDS:ERT12303.1]	[Bacteria]	[NA]	[Proteobacteria]	[Gammaproteobacteria]	[Enterobacterales]	[Morganellaceae]	[Photorhabdus]	[Photorhabdus temperata subsp. temperata M1021., Photorhabdus temperata J3.]	[None]	[PF04575, PF14559]	[None]	[IPR013026]	[IPR007655]	[IPR011990]	[None]	[None]	[None]	[None]	[None]	[fig|1221520.3.peg.2790, fig|1389415.4.peg.2957]	[None]	[None]	[None]	B	5	nematode associated; Heterorhabditis marelatus host (nematode)
158	158		158	A0A2G0QF05	A0A2G0QF05	FALSE	[A0A2G0QF05]	1	[FAMILY]	1	1770	#FF0000	[Xenorhabdus hominickii.]	[351679]	[TrEMBL]	[Uncharacterized protein ]	[NA]	[Xhom_00737]	[EMBL-CDS:PHM57739.1]	[Bacteria]	[NA]	[Proteobacteria]	[Gammaproteobacteria]	[Enterobacterales]	[Morganellaceae]	[Xenorhabdus]	[Xenorhabdus hominickii.]	[None]	[PF04575]	[None]	[None]	[IPR007655]	[None]	[None]	[None]	[None]	[None]	[None]	[None]	[None]	[None]	[None]	B	5	Steinernema nematode
159	159		159	A0A381EE90	A0A381EE90	FALSE	[A0A381EE90]	1	[FAMILY]	1	1770	#FF0000	[Cardiobacterium valvarum.]	[194702]	[TrEMBL]	[TPR repeat-containing protein NMB0313 ]	[NA]	[NCTC13294_02374]	[EMBL-CDS:SUX25344.1]	[Bacteria]	[NA]	[Proteobacteria]	[Gammaproteobacteria]	[Cardiobacteriales]	[Cardiobacteriaceae]	[Cardiobacterium]	[Cardiobacterium valvarum.]	[None]	[PF04575]	[None]	[None]	[IPR007655]	[IPR011990]	[None]	[None]	[None]	[None]	[None]	[None]	[None]	[None]	[None]	A	3	Han, X.Y., Meltzer, M.M., Woods, J.T., and Feinstein, V. "Endocarditis with ruptured cerebral aneurysm caused by Cardiobacterium valvarum sp. nov." J. Clin. Microbiol. (2004) 42:1590-1595
160	160		160	A0A0M7M4C2	A0A0M7M4C2	FALSE	[A0A0M7M4C2, A0A0M7M9L0]	2	[FAMILY]	1	1770	#FF0000	[Achromobacter sp.]	[134375]	[TrEMBL]	[TPR repeat-containing protein NMB0313 ]	[NA]	[ERS369982_04874, ERS370003_04287]	[EMBL-CDS:CUJ73920.1, EMBL-CDS:CUJ74426.1]	[Bacteria]	[NA]	[Proteobacteria]	[Betaproteobacteria]	[Burkholderiales]	[Alcaligenaceae]	[Achromobacter]	[Achromobacter sp.]	[None]	[PF04575]	[None]	[None]	[IPR007655]	[IPR011990]	[None]	[None]	[None]	[None]	[None]	[None]	[None]	[None]	[None]	A	8	soil/wastewater, terrestrial
161	161		161	A0A1B2LXZ2	A0A1B2LXZ2	FALSE	[A0A1B2LXZ2]	1	[FAMILY]	1	1770	#FF0000	[Acinetobacter larvae.]	[1789224]	[TrEMBL]	[Uncharacterized protein ]	[NA]	[BFG52_04845]	[GI:1051354344, GI:1056024948, EMBL-CDS:AOA57749.1, REFSEQ:WP_067553210.1]	[Bacteria]	[NA]	[Proteobacteria]	[Gammaproteobacteria]	[Pseudomonadales]	[Moraxellaceae]	[Acinetobacter]	[Acinetobacter larvae.]	[None]	[PF04575]	[None]	[IPR013026]	[IPR007655]	[IPR011990]	[None]	[None]	[None]	[None]	[ala:BFG52_04845]	[None]	[None]	[None]	[None]	A	6	Liu, S., Wang, Y., Ruan, Z., Ma, K., Wu, B., Xu, Y., Wang, J., You, Y., He, M., and Hu, G. "Acinetobacter larvae sp. nov., isolated from the larval gut of Omphisa fuscidentalis." Int. J. Syst. Evol. Microbiol. (2017) 67:806-811. (bamboo worm/moth)
162	162		162	A0A3G8LNX6	A0A3G8LNX6	FALSE	[A0A3G8LNX6]	1	[FAMILY]	1	1770	#FF0000	[Neisseria gonorrhoeae.]	[485]	[TrEMBL]	[DUF560 domain-containing protein ]	[NA]	[EGH16_12765]	[GI:1526093796, EMBL-CDS:AZG71231.1]	[Bacteria]	[NA]	[Proteobacteria]	[Betaproteobacteria]	[Neisseriales]	[Neisseriaceae]	[Neisseria]	[Neisseria gonorrhoeae.]	[None]	[PF04575]	[None]	[None]	[IPR007655]	[None]	[None]	[None]	[None]	[None]	[None]	[None]	[None]	[None]	[None]	A	3	homo sapiens
163	163		163	A0A1I0Q862	A0A1I0Q862	FALSE	[A0A1I0Q862]	1	[FAMILY]	3	145	#FFA500	[Cognatiyoonia koreensis.]	[364200]	[TrEMBL]	[Uncharacterized protein ]	[NA]	[SAMN04488515_1741]	[EMBL-CDS:SEW23185.1]	[Bacteria]	[NA]	[Proteobacteria]	[Alphaproteobacteria]	[Rhodobacterales]	[Rhodobacteraceae]	[Cognatiyoonia]	[Cognatiyoonia koreensis.]	[None]	[PF04575]	[None]	[None]	[IPR007655]	[IPR011990]	[None]	[None]	[None]	[None]	[None]	[None]	[None]	[None]	[None]		1	Weon, H.-Y., Kim, B.-Y., Yoo, S.-H., Kim, J.-S., Kwon, S.-W., Go, S.-J., and Stackebrandt, E. "Loktanella koreensis sp. nov., isolated from sea sand in Korea." Int. J. Syst. Evol. Microbiol. (2006) 56:2199-2202.
164	164		164	A0A286EX66	A0A286EX66	FALSE	[A0A286EX66]	1	[FAMILY]	1	1770	#FF0000	[Alysiella filiformis DSM 16848.]	[1120981]	[TrEMBL]	[Uncharacterized protein ]	[NA]	[SAMN02746062_02345]	[EMBL-CDS:SOD75304.1]	[Bacteria]	[NA]	[Proteobacteria]	[Betaproteobacteria]	[Neisseriales]	[Neisseriaceae]	[Alysiella]	[Alysiella filiformis DSM 16848.]	[None]	[PF04575]	[None]	[None]	[IPR007655]	[IPR011990]	[None]	[None]	[None]	[None]	[None]	[None]	[None]	[None]	[None]	A	3	Sus scrofa domestica lung
165	165		165	Q9CKU1	Q9CKU1	FALSE	[Q9CKU1]	1	[FAMILY]	1	1770	#FF0000	[Pasteurella multocida (strain Pm70)]	[272843]	[TrEMBL]	[Uncharacterized protein ]	[NA]	[PM1515]	[GI:81636635, GI:12721902, EMBL-CDS:AAK03599.1]	[Bacteria]	[NA]	[Proteobacteria]	[Gammaproteobacteria]	[Pasteurellales]	[Pasteurellaceae]	[Pasteurella]	[Pasteurella multocida (strain Pm70)]	[None]	[PF04575]	[None]	[None]	[IPR007655]	[IPR011990]	[None]	[None]	[None]	[None]	[pmu:PM1515]	[None]	[272843.PM1515]	[None]	[None]	A	4	Gallus gallus
166	166		166	A0A0E1PTB7	A0A0E1PTB7	FALSE	[A0A0E1PTB7]	1	[FAMILY]	1	1770	#FF0000	[Acinetobacter baumannii NCGM 237.]	[1401639]	[TrEMBL]	[Flavin-binding monooxygenase ]	[NA]	[AB237_2572]	[GI:546203259, EMBL-CDS:BAN88502.1]	[Bacteria]	[NA]	[Proteobacteria]	[Gammaproteobacteria]	[Pseudomonadales]	[Moraxellaceae]	[Acinetobacter]	[Acinetobacter baumannii NCGM 237.]	[None]	[PF04575]	[None]	[None]	[IPR007655]	[IPR011990]	[None]	[None]	[None]	[0004497 monooxygenase activity]	[None]	[None]	[None]	[None]	[None]	B	3	nosocomial infection; https://www.ncbi.nlm.nih.gov/bioproject/252435
167	167		167	A0A181CG86	A0A181CG86	FALSE	[A0A181CG86, G2DNB8]	2	[FAMILY]	1	1770	#FF0000	[Neisseria weaveri., Neisseria weaveri LMG 5135.]	[28091, 1051985]	[TrEMBL]	[Hypothetical periplasmic protein , Uncharacterized protein ]	[NA]	[SAMEA3174300_00462, l11_18680]	[GI:1031788027, GI:1028913755, EMBL-CDS:SAY50583.1, REFSEQ:WP_064130350.1, GI:343967740, GI:490412148, EMBL-CDS:EGV35981.1, REFSEQ:WP_004284840.1]	[Bacteria]	[NA]	[Proteobacteria]	[Betaproteobacteria]	[Neisseriales]	[Neisseriaceae]	[Neisseria]	[Neisseria weaveri., Neisseria weaveri LMG 5135.]	[None]	[PF04575]	[None]	[None]	[IPR007655]	[IPR011990]	[None]	[None]	[None]	[None]	[nwe:SAMEA3174300_0462]	[fig|28091.3.peg.507, fig|1051985.3.peg.1902]	[None]	[None]	[None]	A	3	Andersen, B.M., Steigerwalt, A.G., O'Connor, S.P., Hollis, D.G., Weyant, R.S., Weaver, R.E., and Brenner, D.J. "Neisseria weaveri sp. nov., formerly CDC group M-5, a gram-negative bacterium associated with dog bite wounds." J. Clin. Microbiol. (1993) 31:2456-2466.; dog's ear
168	168		168	A0A1G1DP36	A0A1G1DP36	FALSE	[A0A1G1DP36]	1	[FAMILY]	7	35	#FFC0CB	[Nitrospinae bacterium RIFCSPLOWO2_12_39_16.]	[1801690]	[TrEMBL]	[Uncharacterized protein ]	[NA]	[A2W77_05730]	[GI:1085442658, EMBL-CDS:OGW09008.1]	[Bacteria]	[NA]	[Nitrospinae]	[NA]	[NA]	[NA]	[NA]	[Nitrospinae bacterium RIFCSPLOWO2_12_39_16]	[None]	[PF04575, PF13181, PF14559]	[None]	[IPR013026]	[IPR007655]	[IPR011990]	[IPR019734]	[None]	[None]	[None]	[None]	[None]	[None]	[None]	[None]		8	Rifle well FP-101 under low O2 conditions 1.2 micron filter
169	169		169	A0A240EDP6	A0A240EDP6	FALSE	[A0A240EDP6]	1	[FAMILY]	1	1770	#FF0000	[Acinetobacter puyangensis.]	[1096779]	[TrEMBL]	[Uncharacterized protein ]	[NA]	[SAMN05421731_11132]	[EMBL-CDS:SNX46383.1]	[Bacteria]	[NA]	[Proteobacteria]	[Gammaproteobacteria]	[Pseudomonadales]	[Moraxellaceae]	[Acinetobacter]	[Acinetobacter puyangensis.]	[None]	[PF04575]	[None]	[IPR013026]	[IPR007655]	[IPR011990]	[IPR019734]	[None]	[None]	[None]	[None]	[None]	[None]	[None]	[None]	A	2	Li, Y., Piao, C.-g., Ma, Y.-c., He, W., Wang, H.-m., Chang, J.-p., Guo, L.-m., Wang, X.-z., Xie, S.-j., and Guo, M.-w. "Acinetobacter puyangensis sp. nov., isolated from the healthy and diseased part of Populus xeuramericana canker bark." Int. J. Syst. Evol. Microbiol. (2013) 63:2963-2969.
170	170		170	A0A2E9I4N3	A0A2E9I4N3	FALSE	[A0A2E9I4N3]	1	[FAMILY]	3	145	#FFA500	[Mameliella sp.]	[1924940]	[TrEMBL]	[Uncharacterized protein ]	[NA]	[CMF72_19975]	[EMBL-CDS:MBT55663.1]	[Bacteria]	[NA]	[Proteobacteria]	[Alphaproteobacteria]	[Rhodobacterales]	[Rhodobacteraceae]	[Mameliella]	[Mameliella sp.]	[None]	[PF04575]	[None]	[None]	[IPR007655]	[IPR011990]	[None]	[None]	[None]	[None]	[None]	[None]	[None]	[None]	[None]		1	marine pelagic biome
171	171		171	A0A2H9X2Z4	A0A2H9X2Z4	FALSE	[A0A2H9X2Z4, A0A2J0Y319]	2	[FAMILY]	1	1770	#FF0000	[Neisseria sp. N95_16., Neisseria sp. N177_16.]	[2024408, 2056175]	[TrEMBL]	[DUF560 domain-containing protein , Uncharacterized protein ]	[NA]	[CRG49_001175, CWC45_12290]	[EMBL-CDS:PJO10714.1, EMBL-CDS:PJO77102.1]	[Bacteria]	[NA]	[Proteobacteria]	[Betaproteobacteria]	[Neisseriales]	[Neisseriaceae]	[Neisseria]	[Neisseria sp. N95_16., Neisseria sp. N177_16.]	[None]	[PF04575]	[None]	[None]	[IPR007655]	[IPR011990]	[None]	[None]	[None]	[None]	[None]	[None]	[None]	[None]	[None]	A	3	Homo sapiens blood; Homo sapiens skin wound
172	172		172	A0A2J6WIU5	A0A2J6WIU5	FALSE	[A0A2J6WIU5, B5YJ05]	2	[FAMILY]	7	35	#FFC0CB	[Thermodesulfovibrio aggregans., Thermodesulfovibrio yellowstonii (strain ATCC 51303 / DSM 11347 /YP87)]	[86166, 289376]	[TrEMBL]	[Uncharacterized protein , Tetratricopeptide repeat domain protein ]	[NA]	[C0186_05160, THEYE_A2092]	[EMBL-CDS:PMP70302.1, GI:206890979, GI:206742917, GI:501541548, EMBL-CDS:ACI21974.1, REFSEQ:WP_012546669.1, REFSEQ:YP_002249879.1]	[Bacteria]	[NA]	[Nitrospirae]	[Nitrospira]	[Nitrospirales]	[Nitrospiraceae]	[Thermodesulfovibrio]	[Thermodesulfovibrio aggregans, Thermodesulfovibrio yellowstonii DSM 11347]	[None]	[PF04575, PF13174, PF13181, PF13432, PF12895]	[None]	[IPR013026]	[IPR007655]	[IPR011990, IPR023614]	[IPR019734]	[None]	[None]	[None]	[tye:THEYE_A2092]	[fig|289376.4.peg.2040]	[289376.THEYE_A2092]	[None]	[None]		1	Sekiguchi, Y., Muramatsu, M., Imachi, H., Narihiro, T., Ohashi, A., Harada, H., Hanada, S., and Kamagata, Y. "Thermodesulfovibrio aggregans sp. nov. and Thermodesulfovibrio thiophilus sp. nov., anaerobic, thermophilic, sulfate-reducing bacteria isolated from thermophilic methanogenic sludge, and emended description of the genus Thermodesulfovibrio." Int. J. Syst. Evol. Microbiol. (2008) 58:2541-2…
173	173		173	A0A3M6QYJ8	A0A3M6QYJ8	FALSE	[A0A3M6QYJ8]	1	[FAMILY]	1	1770	#FF0000	[Corticibacter populi.]	[1550736]	[TrEMBL]	[DUF560 domain-containing protein ]	[NA]	[D8I35_02895]	[EMBL-CDS:RMX08090.1]	[Bacteria]	[NA]	[Proteobacteria]	[Betaproteobacteria]	[Burkholderiales]	[Comamonadaceae]	[Corticibacter]	[Corticibacter populi.]	[None]	[PF04575]	[None]	[None]	[IPR007655]	[None]	[None]	[None]	[None]	[None]	[None]	[None]	[None]	[None]	[None]	B	2	Fang, W., Li, Y., Xue, H., Tian, G., Wang, L., Guo, M.-w., and Piao, C.-g. "Corticibacter populi gen. nov., sp. nov., a new member of the Comamonadaceae, from the bark of Populus euramericana." Int. J. Syst. Evol. Microbiol. (2015) 65:3333-3338.
174	174		174	A0A1G0CVS1	A0A1G0CVS1	FALSE	[A0A1G0CVS1]	1	[FAMILY]	2	236	#0000FF	[Gallionellales bacterium GWA2_59_43.]	[1798245]	[TrEMBL]	[Uncharacterized protein ]	[NA]	[A2061_08990]	[GI:1085094192, EMBL-CDS:OGS92779.1]	[Bacteria]	[NA]	[Proteobacteria]	[Betaproteobacteria]	[Nitrosomonadales]	[NA]	[NA]	[Gallionellales bacterium GWA2_59_43.]	[None]	[PF04575, PF14559]	[None]	[IPR013026]	[IPR007655]	[IPR011990]	[IPR019734]	[None]	[None]	[None]	[None]	[None]	[None]	[None]	[None]		1	Rifle well CD01 at time point 1 / A 5m depth 0.2 filter
175	175		175	A0A1V1PFJ3	A0A1V1PFJ3	FALSE	[A0A1V1PFJ3]	1	[FAMILY]	7	35	#FFC0CB	[Candidatus Magnetoglobus multicellularis str. Araruama.]	[890399]	[TrEMBL]	[Tetratricopeptide TPR 2 repeat protein ]	[NA]	[OMM_00781]	[GI:571793360, EMBL-CDS:ETR73661.1]	[Bacteria]	[NA]	[Proteobacteria]	[Deltaproteobacteria]	[Desulfobacterales]	[Desulfobacteraceae]	[Candidatus Magnetoglobus]	[Candidatus Magnetoglobus multicellularis str. Arar]	[None]	[PF04575, PF12895, PF13181]	[None]	[IPR013026]	[IPR007655]	[IPR011990]	[IPR019734]	[None]	[None]	[None]	[None]	[None]	[None]	[None]	[None]		1	sediment and water Brazil: Araruama Lagoon
177	177		177	F2BEI2	F2BEI2	FALSE	[F2BEI2]	1	[FAMILY]	1	1770	#FF0000	[Neisseria bacilliformis ATCC BAA-1200.]	[888742]	[TrEMBL]	[Tetratricopeptide repeat protein ]	[NA]	[HMPREF9123_2138]	[GI:327463569, EMBL-CDS:EGF09887.1]	[Bacteria]	[NA]	[Proteobacteria]	[Betaproteobacteria]	[Neisseriales]	[Neisseriaceae]	[Neisseria]	[Neisseria bacilliformis ATCC BAA-1200.]	[None]	[PF04575]	[None]	[IPR013026]	[IPR007655]	[IPR011990]	[None]	[None]	[None]	[None]	[None]	[None]	[888742.HMPREF9123_2138]	[Oral]	[Aerobe]	A	3	homo sapiens oral
178	178		178	Q5F526	Q5F526	FALSE	[Q5F526]	1	[FAMILY]	1	1770	#FF0000	[Neisseria gonorrhoeae (strain ATCC 700825 / FA 1090)]	[242231]	[TrEMBL]	[Uncharacterized protein ]	[NA]	[NGO_2111]	[GI:859212804, EMBL-CDS:AAW90711.2]	[Bacteria]	[NA]	[Proteobacteria]	[Betaproteobacteria]	[Neisseriales]	[Neisseriaceae]	[Neisseria]	[Neisseria gonorrhoeae (strain ATCC 700825 / FA 1090)]	[None]	[PF04575]	[None]	[None]	[IPR007655]	[None]	[None]	[None]	[None]	[None]	[None]	[None]	[None]	[Not Specified]	[Aerobe]	A	3	Homo sapiens
179	179		179	A0A0D6H7T2	A0A0D6H7T2	FALSE	[A0A0D6H7T2, A0A1R1JP06]	2	[FAMILY]	1	1770	#FF0000	[Alcaligenes xylosoxydans xylosoxydans ]	[85698]	[TrEMBL]	[TPR repeat-containing protein NMB0313 , Uncharacterized protein ]	[NA]	[ERS451415_02213, BIZ92_31340]	[GI:777198748, GI:960281732, EMBL-CDS:CKH23608.1, REFSEQ:WP_058207286.1, GI:1133610590, GI:1134171645, EMBL-CDS:OMG81276.1, REFSEQ:WP_076414330.1]	[Bacteria]	[NA]	[Proteobacteria]	[Betaproteobacteria]	[Burkholderiales]	[Alcaligenaceae]	[Achromobacter]	[Alcaligenes xylosoxydans xylosoxydans ]	[None]	[PF04575]	[None]	[None]	[IPR007655]	[IPR011990]	[None]	[None]	[None]	[None]	[axx:ERS451415_02213]	[fig|85698.28.peg.2220]	[None]	[Airways, Not Specified]	[Not Specified]	A	3	Alcaligenes xylosoxidans (Yabuuchi and Yano 1981) Kiredjian et al. 1986; human ear https://bacdive.dsmz.de/strain/297 (environmental)
180	180		180	A0A154TG02	A0A154TG02	FALSE	[A0A154TG02, A0A154UCP8, C5TJV3]	3	[FAMILY]	1	1770	#FF0000	[Neisseria flavescens., Neisseria flavescens SK114.]	[484, 596320]	[TrEMBL]	[TPR repeat-containing protein , Uncharacterized protein ]	[NA]	[TV01_1977, TW91_0512, NEIFL0001_2100]	[GI:1016428833, EMBL-CDS:KZC75784.1, GI:1016440166, EMBL-CDS:KZC86881.1, GI:241320840, EMBL-CDS:EER57073.1]	[Bacteria]	[NA]	[Proteobacteria]	[Betaproteobacteria]	[Neisseriales]	[Neisseriaceae]	[Neisseria]	[Neisseria flavescens., Neisseria flavescens SK114.]	[None]	[PF04575]	[None]	[None]	[IPR007655]	[IPR011990]	[None]	[None]	[None]	[None]	[None]	[fig|484.4.peg.2373, fig|484.7.peg.636]	[596320.NEIFL0001_2100]	[Skin]	[Aerobe]	A	3	homo sapiens; Homo sapiens skin
181	181		181	A0A1F8YHB9	A0A1F8YHB9	FALSE	[A0A1F8YHB9, A0A356HUE7]	2	[FAMILY]	7	35	#FFC0CB	[Deltaproteobacteria bacterium GWC2_42_11., Deltaproteobacteria bacterium.]	[1797816, 2026735]	[TrEMBL]	[Uncharacterized protein ]	[NA]	[A2073_01000, DD641_00190]	[GI:1084685215, EMBL-CDS:OGP32208.1, EMBL-CDS:HBO83421.1]	[Bacteria]	[NA]	[Proteobacteria]	[Deltaproteobacteria]	[NA]	[NA]	[NA]	[Deltaproteobacteria bacterium GWC2_42_11, Deltaproteobacteria bacterium]	[None]	[PF04575, PF13174, PF13432, PF14559]	[None]	[IPR013026]	[IPR007655]	[IPR011990]	[IPR019734]	[None]	[None]	[None]	[None]	[None]	[None]	[None]	[None]		1	Rifle well CD01 at time point 3 / C 5m depth 0.2 filter; 324 biosamples not enough info
182	182		182	A0A2J9QLQ2	A0A2J9QLQ2	FALSE	[A0A2J9QLQ2, A0A328UR90]	2	[FAMILY]	1	1770	#FF0000	[Pasteurella multocida.]	[747]	[TrEMBL]	[DUF560 domain-containing protein ]	[NA]	[A6J89_006365, DPQ28_10690]	[EMBL-CDS:PNM03423.1, GI:662051479, GI:1243363820, EMBL-CDS:RAQ36497.1, REFSEQ:WP_030017841.1]	[Bacteria]	[NA]	[Proteobacteria]	[Gammaproteobacteria]	[Pasteurellales]	[Pasteurellaceae]	[Pasteurella]	[Pasteurella multocida.]	[None]	[PF04575]	[None]	[None]	[IPR007655]	[IPR011990]	[None]	[None]	[None]	[None]	[None]	[None]	[None]	[Airways]	[Not Specified]	A	4	birds, rodents, mammals… (https://www.globalbioticinteractions.org/?interactionType=interactsWith&sourceTaxon=NCBI%3A747)
183	183		183	S6EVE1	S6EVE1	FALSE	[S6EVE1]	1	[FAMILY]	1	1770	#FF0000	[Avibacterium paragallinarum JF4211.]	[1351754]	[TrEMBL]	[Putative PF04575 family protein ]	[NA]	[AJF4211_000820]	[GI:516417233, EMBL-CDS:CDG00171.1, REFSEQ:WP_017806631.1]	[Bacteria]	[NA]	[Proteobacteria]	[Gammaproteobacteria]	[Pasteurellales]	[Pasteurellaceae]	[Avibacterium]	[Avibacterium paragallinarum JF4211.]	[None]	[PF04575]	[None]	[IPR013026]	[IPR007655]	[IPR011990]	[IPR019734]	[None]	[None]	[None]	[None]	[None]	[None]	[None]	[None]	B	4	host associated birds
184	184		184	A0A031J4Y5	A0A031J4Y5	FALSE	[A0A031J4Y5, A0A2A4T040, A0A2E5TCH8]	3	[FAMILY]	1	1770	#FF0000	[Novosphingobium resinovorum., Candidatus Kaiserbacteria bacterium., Alcanivorax sp.]	[158500, 2030810, 1872427]	[TrEMBL]	[Uncharacterized protein , Peptide signal ]	[NA]	[BES08_18030, COB52_05735, CL543_15760]	[GI:1069775053, GI:612109598, GI:1070094756, EMBL-CDS:AOR78819.1, EMBL-CDS:EZP67765.1, EMBL-CDS:PCI26764.1, EMBL-CDS:MBI56015.1, EMBL-CDS:MBU60304.1]	[Bacteria]	[NA]	[Proteobacteria, Candidatus Kaiserbacteria]	[Alphaproteobacteria, NA, Gammaproteobacteria]	[Sphingomonadales, NA, Oceanospirillales]	[Sphingomonadaceae, NA, Alcanivoracaceae]	[Novosphingobium, NA, Alcanivorax]	[Novosphingobium resinovorum., Candidatus Kaiserbacteria bacterium., Alcanivorax sp.]	[None]	[PF04575]	[None]	[None]	[IPR007655]	[IPR011990]	[None]	[None]	[None]	[None]	[nre:BES08_18030]	[fig|158500.4.peg.5761]	[None]	[None]	[None]	B	1	groundwater and activated sludge http://gcm.wfcc.info/speciesPage.jsp?strain_name=Novosphingobium%20resinovorum; water; marine debris
185	185		185	A0A0A8F5C5	A0A0A8F5C5	FALSE	[A0A0A8F5C5, A0A0E0TN88, A0A0G4BZS5, A0A0H5E082, A0A0U1RHE1, A0A0Y5VE77, A0A121QG37, A0A125WAZ5, A0A1B1ZCR1, A0A1V0DSM9, A0A1V0G5W7, A0A1V3SN61, A0A2J1T852, A0A2K7RHA6, A0A2X1UM42, A0A378VHA6, A0A378VN72, A0A378WAQ2, A0A3A5C0M5, A0A3N3D2F9, A1KW49, A9M0Q7, C6S4V1, C6SDP7, D0WCL7, E0NBI9, E2PDT0, E3D387, E4ZA43, E6MVE2, I4E8E4, Q9JXM5, X5EN15]	33	[FAMILY]	1	1770	#FF0000	[Neisseria meningitidis LNP21362., Neisseria meningitidis serogroup B (strain NZ-05/33), Neisseria meningitidis M0579., Neisseria meningitidis serogroup B., Neisseria meningitidis serogroup A / serotype 4A (strain Z2491), Neisseria meningitidis., Neisseria meningitidis NM2795., Neisseria lactamica., Neisseria gonorrhoeae., Neisseria meningitidis serogroup C / serotype 2a (strain ATCC 700532 /DSM …	[1386087, 935589, 935590, 491, 122587, 487, 1069620, 486, 485, 272831, 374833, 662598, 663926, 546265, 862513, 546267, 630588, 489653, 909420, 996307, 122586]	[TrEMBL]	[Uncharacterized protein , TPR repeat-containing protein , FOG: TPR repeat , Hypothetical periplasmic protein , DUF560 domain-containing protein , TPR repeat-containing protein NMB0313 ]	[NA]	[N875_05540, NMBNZ0533_0353, M0579_01199, NMA0476, ERS514851_01983, CNQ34_02620, NMEN2795_1909, A6L27_04835, B2G52_03415, A6J54_04015, B1A92_09765, CWI46_04420, A6J49_01300, NCTC8249_02241, NCTC10618_01967, NCTC10616_01972, NCTC8554_01688, CIJ84_04710, EGP16_02795, NMC1945, NMCC_0242, NMO_0197, NME_1415, NEILACOT_05299, HMPREF0602_1871, NEIPOLOT_00757, NMBB_2257, NLA_19140, NMH_0148, NMALPHA522_2…	[GI:744798331, GI:488173119, EMBL-CDS:AJC63119.1, REFSEQ:WP_002244327.1, GI:325207372, GI:488185196, EMBL-CDS:ADZ02824.1, REFSEQ:WP_002256404.1, GI:325135563, GI:488148681, GI:837362646, EMBL-CDS:AKM92677.1, REFSEQ:WP_002219889.1, GI:502413485, EMBL-CDS:CRL92483.1, REFSEQ:WP_012779597.1, GI:121051464, GI:488175265, EMBL-CDS:CAM07757.1, REFSEQ:WP_002246473.1, GI:488165899, GI:747185002, EMBL-CDS:C…	[Bacteria]	[NA]	[Proteobacteria]	[Betaproteobacteria]	[Neisseriales]	[Neisseriaceae]	[Neisseria]	[Neisseria meningitidis LNP21362., Neisseria meningitidis serogroup B (strain NZ-05/33), Neisseria meningitidis M0579., Neisseria meningitidis serogroup B., Neisseria meningitidis serogroup A / serotype 4A (strain Z2491), Neisseria meningitidis., Neisseria meningitidis NM2795., Neisseria lactamica., Neisseria gonorrhoeae., Neisseria meningitidis serogroup C / serotype 2a (strain ATCC 700532 /DSM …	[None]	[PF04575]	[None]	[None]	[IPR007655]	[None]	[None]	[None]	[None]	[None]	[nmz:NMBNZ0533_0353, nma:NMA0476, nmc:NMC1945, nmn:NMCC_0242, nmi:NMO_0197, nmp:NMBB_2257, nla:NLA_19140, nmh:NMBH4476_1909, nme:NMB1971, nmx:NMA510612_0521]	[fig|935589.3.peg.449, fig|935590.3.peg.2514, fig|1069620.3.peg.2501, fig|487.655.peg.600, fig|546265.8.peg.2075, fig|630588.3.peg.2614, fig|909420.3.peg.2562, fig|122586.8.peg.2510, fig|487.517.peg.517]	[546267.NEIPOLOT_00757, 489653.NLA_19140, 122586.NMB1971]	[Airways, Brain, Not Specified, Blood]	[Aerobe, Not Specified]	A	3	Homo sapiens; …
186	186		186	A0A1G8N0D2	A0A1G8N0D2	FALSE	[A0A1G8N0D2]	1	[FAMILY]	1	1770	#FF0000	[Halomonas gudaonensis.]	[376427]	[TrEMBL]	[Tetratricopeptide repeat-containing protein ]	[NA]	[SAMN04487954_101182]	[EMBL-CDS:SDI73545.1]	[Bacteria]	[NA]	[Proteobacteria]	[Gammaproteobacteria]	[Oceanospirillales]	[Halomonadaceae]	[Halomonas]	[Halomonas gudaonensis.]	[None]	[PF04575, PF14559]	[None]	[IPR013026]	[IPR007655]	[IPR011990, IPR023614]	[None]	[None]	[None]	[None]	[None]	[None]	[None]	[None]	[None]	B	8	Wang, Y.-N., Cai, H., Yu, S.-L., Wang, Z.-Y., Liu, J., and Wu, X.-L. "Halomonas gudaonensis sp. nov., isolated from a saline soil contaminated by crude oil." Int. J. Syst. Evol. Microbiol. (2007) 57:911-915.
187	187		187	A0A3M6QY18	A0A3M6QY18	FALSE	[A0A3M6QY18]	1	[FAMILY]	1	1770	#FF0000	[Corticibacter populi.]	[1550736]	[TrEMBL]	[DUF560 domain-containing protein ]	[NA]	[D8I35_01970]	[EMBL-CDS:RMX07915.1]	[Bacteria]	[NA]	[Proteobacteria]	[Betaproteobacteria]	[Burkholderiales]	[Comamonadaceae]	[Corticibacter]	[Corticibacter populi.]	[None]	[PF04575]	[None]	[None]	[IPR007655]	[IPR011990]	[None]	[None]	[None]	[None]	[None]	[None]	[None]	[None]	[None]	A	2	Fang, W., Li, Y., Xue, H., Tian, G., Wang, L., Guo, M.-w., and Piao, C.-g. "Corticibacter populi gen. nov., sp. nov., a new member of the Comamonadaceae, from the bark of Populus euramericana." Int. J. Syst. Evol. Microbiol. (2015) 65:3333-3338.
188	188		188	A0A3N1WLB8	A0A3N1WLB8	FALSE	[A0A3N1WLB8]	1	[FAMILY]	1	1770	#FF0000	[Erwinia sp. JUb26.]	[2485126]	[TrEMBL]	[Uncharacterized protein DUF560 ]	[NA]	[EC836_1011014]	[EMBL-CDS:ROR15506.1]	[Bacteria]	[NA]	[Proteobacteria]	[Gammaproteobacteria]	[Enterobacterales]	[Erwiniaceae]	[Erwinia]	[Erwinia sp. JUb26.]	[None]	[PF04575]	[None]	[IPR013026]	[IPR007655]	[IPR011990]	[None]	[None]	[None]	[None]	[None]	[None]	[None]	[None]	[None]	B	5	Genome sequencing to study the natural microbiome of Caenorhabditis elegans
189	189		189	A0A0E3V541	A0A0E3V541	FALSE	[A0A0E3V541, A0A379EWF3]	2	[FAMILY]	1	1770	#FF0000	[Pasteurella multocida subsp. multocida OH4807., Pasteurella canis.]	[1304873, 753]	[TrEMBL]	[Uncharacterized protein , TPR repeat-containing protein NMB0313 ]	[NA]	[I926_08895, NCTC11621_01824]	[GI:810421923, GI:808344666, EMBL-CDS:AKD39089.1, REFSEQ:WP_046339918.1, EMBL-CDS:SUC10749.1]	[Bacteria]	[NA]	[Proteobacteria]	[Gammaproteobacteria]	[Pasteurellales]	[Pasteurellaceae]	[Pasteurella]	[Pasteurella multocida subsp. multocida OH4807., Pasteurella canis.]	[None]	[PF04575]	[None]	[None]	[IPR007655]	[IPR011990]	[None]	[None]	[None]	[None]	[None]	[fig|1304873.3.peg.1809]	[None]	[None]	[None]	A	3	Medical relevance; Mutters, R., Ihm, P., Pohl, S., Frederiksen, W., and Mannheim, W. "Reclassification of the genus Pasteurella Trevisan 1887 on the basis of deoxyribonucleic acid homology, with proposals for the new species Pasteurella dagmatis, Pasteurella canis, Pasteurella stomatis, Pasteurella anatis, and Pasteurella langaa." Int. J. Syst. Bacteriol. (1985) 35:309-322. [No PubMed record avai…
190	190		190	A0A1F1B7F5	A0A1F1B7F5	FALSE	[A0A1F1B7F5, A0A1S1G8Q7, C6M2P7, F9ETC3, G3Z0Z1, I2NUN9]	6	[FAMILY]	1	1770	#FF0000	[Neisseria sp. HMSC055H02., Neisseria sp. HMSC70E02., Neisseria sicca ATCC 29256., Neisseria macacae ATCC 33926., Neisseria sp. GT4A_CT1., Neisseria sicca VK64.]	[1739411, 1608896, 547045, 997348, 665946, 1095748]	[TrEMBL]	[Uncharacterized protein , Tetratricopeptide repeat protein , PF04575 family protein ]	[NA]	[HMPREF2907_09845, HMPREF3277_02215, NEISICOT_00786, HMPREF9418_0400, HMPREF1028_00256, HMPREF1051_2543]	[GI:1080942129, GI:1092757233, EMBL-CDS:OFR01604.1, REFSEQ:WP_070682567.1, GI:1093528639, GI:1091253684, EMBL-CDS:OHR77834.1, REFSEQ:WP_070869905.1, GI:255050104, GI:489852908, EMBL-CDS:EET45568.1, REFSEQ:WP_003756582.1, GI:339888741, GI:489872888, EMBL-CDS:EGQ78175.1, REFSEQ:WP_003776417.1, GI:496668520, GI:348615823, EMBL-CDS:EGY65332.1, REFSEQ:WP_009311010.1, GI:385699238, GI:489861008, EMBL-C…	[Bacteria]	[NA]	[Proteobacteria]	[Betaproteobacteria]	[Neisseriales]	[Neisseriaceae]	[Neisseria]	[Neisseria sp. HMSC055H02., Neisseria sp. HMSC70E02., Neisseria sicca ATCC 29256., Neisseria macacae ATCC 33926., Neisseria sp. GT4A_CT1., Neisseria sicca VK64.]	[None]	[PF04575]	[None]	[IPR013026]	[IPR007655]	[IPR011990]	[IPR019734]	[None]	[None]	[None]	[None]	[fig|665946.3.peg.283, fig|1095748.3.peg.832]	[547045.NEISICOT_00786]	[Airways, Gastrointestinal tract, Oral]	[Aerobe, Not Specified]	A	3	Homo sapiens sputum; Homo sapiens respiratory; Homo sapiens nasopharynx; Rhesus monkeys; …
191	191		191	A0A1X3D4R9	A0A1X3D4R9	FALSE	[A0A1X3D4R9]	1	[FAMILY]	1	1770	#FF0000	[Neisseria dentiae.]	[194197]	[TrEMBL]	[Uncharacterized protein ]	[NA]	[BWD09_09625]	[GI:1185393019, EMBL-CDS:OSI14913.1]	[Bacteria]	[NA]	[Proteobacteria]	[Betaproteobacteria]	[Neisseriales]	[Neisseriaceae]	[Neisseria]	[Neisseria dentiae.]	[None]	[PF04575, PF13428]	[None]	[None]	[IPR007655]	[IPR011990]	[None]	[None]	[None]	[None]	[None]	[None]	[None]	[None]	[None]	A	3	Sneath, P.H.A., and Barrett, S.J. "A new species of Neisseria from the dental plaque of the domestic cow, Neisseria dentiae sp. nov." Lett. Appl. Microbiol. (1996) 23:355-358.
192	192		192	A0A1X3DBY5	A0A1X3DBY5	FALSE	[A0A1X3DBY5]	1	[FAMILY]	1	1770	#FF0000	[Neisseria dumasiana.]	[1931275]	[TrEMBL]	[Uncharacterized protein ]	[NA]	[BV912_11090]	[GI:1185395444, EMBL-CDS:OSI17285.1]	[Bacteria]	[NA]	[Proteobacteria]	[Betaproteobacteria]	[Neisseriales]	[Neisseriaceae]	[Neisseria]	[Neisseria dumasiana.]	[None]	[PF04575]	[None]	[None]	[IPR007655]	[None]	[None]	[None]	[None]	[None]	[None]	[None]	[None]	[None]	[None]	A	3	Wroblewski, D., Cole, J., McGinnis, J., Perez, M., Wilson, H., Mingle, L.A., Musser, K.A., and Wolfgang, W.J. "Neisseria dumasiana sp. nov. from human sputum and a dog's mouth." Int. J. Syst. Evol. Microbiol. (2017) 67:4304-4310.
193	193		193	A0A3P4B1Y8	A0A3P4B1Y8	FALSE	[A0A3P4B1Y8]	1	[FAMILY]	1	1770	#FF0000	[Pigmentiphaga sp. IMT-318.]	[2478468]	[TrEMBL]	[Uncharacterized protein ]	[NA]	[PIGHUM_01215]	[EMBL-CDS:VCU69155.1]	[Bacteria]	[NA]	[Proteobacteria]	[Betaproteobacteria]	[Burkholderiales]	[Alcaligenaceae]	[Pigmentiphaga]	[Pigmentiphaga sp. IMT-318.]	[None]	[PF04575, PF14559]	[None]	[None]	[IPR007655]	[IPR011990]	[None]	[None]	[None]	[None]	[None]	[None]	[None]	[None]	[None]	B	8	PRJEB29162 Genome sequence of a Pigmentiphaga strain isolated from humic acid rich soil
194	194		194	L1NJW6	L1NJW6	FALSE	[L1NJW6]	1	[FAMILY]	1	1770	#FF0000	[Neisseria sp. oral taxon 020 str. F0370.]	[1127694]	[TrEMBL]	[Uncharacterized protein ]	[NA]	[HMPREF9120_02660]	[GI:496985250, GI:429161126, EMBL-CDS:EKY03560.1, REFSEQ:WP_009427335.1]	[Bacteria]	[NA]	[Proteobacteria]	[Betaproteobacteria]	[Neisseriales]	[Neisseriaceae]	[Neisseria]	[Neisseria sp. oral taxon 020 str. F0370.]	[None]	[PF04575]	[None]	[IPR013026]	[IPR007655]	[IPR011990]	[None]	[None]	[None]	[None]	[None]	[fig|1127694.3.peg.2472]	[None]	[Oral]	[Aerobe]	A	3	Homo sapiens oral cavity
195	195		195	A0A0E1YCE8	A0A0E1YCE8	FALSE	[A0A0E1YCE8, A0A198UY66, A0A198WR10, A0A198XE96, A0A198XWC7, A0A1B8PL93, A0A1B8QHN4, A0A1E9VWH0, A0A1T0CE15, A0A1V4H214, A0A378PBA5, A0A378QL47, A0A3A9KL27, A0A3A9KWR6, A0A3A9KZT0, A0A3A9LM98, A0A3A9M8Q1, A0A3A9NBN7, A0A3A9NSL4, A0A3A9PJ11, A0A3A9PL54, A0A3A9PVW5, A0A3A9QJI4, A0A3A9R0I5, A0A3A9R7I6, A0A3A9R9T7, A0A3A9SCY1, A0A3A9SZM2, D5VBA7]	29	[FAMILY]	1	1770	#FF0000	[Moraxella catarrhalis CO72., Moraxella catarrhalis , Moraxella nonliquefaciens., Moraxella sp. HMSC061H09., Moraxella lincolnii., Moraxella lacunata., Moraxella catarrhalis (strain BBH18)]	[857573, 480, 478, 1715217, 90241, 477, 1236608]	[TrEMBL]	[Uncharacterized protein , TPR repeat , TPR repeat-containing protein NMB0313 , DUF560 domain-containing protein ]	[NA]	[E9W_05699, AO382_0922, AO370_1845, AO367_0791, AO365_0335, A9Z60_06885, A7456_06415, HMPREF2573_04400, B0682_05355, B5J94_02450, NCTC3622_00739, NCTC7911_02448, D6D67_05565, D6D66_01695, D6D90_00225, D6D65_07470, D6D63_01130, D6D55_03345, D6D59_04395, D6D56_06530, D6D69_02550, D6D95_03140, D6D60_01940, D6D86_01775, D6D68_01560, D6D62_02155, D6D58_01440, D6D81_00690, MCR_0692]	[GI:326573988, GI:489763705, EMBL-CDS:EGE23937.1, REFSEQ:WP_003667641.1, GI:1035824638, GI:1034428860, EMBL-CDS:OAV01165.1, REFSEQ:WP_064618413.1, GI:1035801851, GI:1034451260, EMBL-CDS:OAV22835.1, REFSEQ:WP_064604914.1, GI:1035844318, GI:1034460139, EMBL-CDS:OAV31511.1, REFSEQ:WP_064635435.1, GI:1034437103, GI:1034466578, GI:1034454635, GI:1035846454, EMBL-CDS:OAV37814.1, REFSEQ:WP_064637533.1, …	[Bacteria]	[NA]	[Proteobacteria]	[Gammaproteobacteria]	[Pseudomonadales]	[Moraxellaceae]	[Moraxella]	[Moraxella catarrhalis CO72., Moraxella catarrhalis , Moraxella nonliquefaciens., Moraxella sp. HMSC061H09., Moraxella lincolnii., Moraxella lacunata., Moraxella catarrhalis (strain BBH18)]	[None]	[PF04575]	[None]	[None]	[IPR007655]	[IPR011990]	[None]	[None]	[None]	[None]	[mcs:DR90_1244, mct:MCR_0692]	[fig|857573.3.peg.1191, fig|480.236.peg.2001, fig|480.228.peg.1870, fig|480.225.peg.271, fig|480.229.peg.1581, fig|1236608.7.peg.719]	[None]	[Airways]	[Aerobe]	A	3	Human airways, Human upper respiratory tract; Moraxella catarrhalis is a Gram-negative commensal and pathogenic bacterium found in the human respiratory tract Jakobsson, H.E., Salva-Serra, F., Thorell, K., Gonzales-Siles, L., Boulund, F., Karlsson, R., Sikora, P., Engstrand, L., Kristiansson, E., and Moore, E.R.B. "Draft genome sequence of Moraxella catarrhalis type strain CCUG 353T." Genome Anno…
196	196		196	A0A1E7QZP3	A0A1E7QZP3	FALSE	[A0A1E7QZP3, A0A1Z9YWD2, A0A240E7A6, B0VRT3, Q6FC76]	5	[FAMILY]	1	1770	#FF0000	[Acinetobacter qingfengensis., Acinetobacter populi., Acinetobacter puyangensis., Acinetobacter baumannii (strain SDF), Acinetobacter baylyi (strain ATCC 33305 / BD413 / ADP1)]	[1262585, 1582270, 1096779, 509170, 62977]	[TrEMBL]	[Peptide signal protein , Tetratricopeptide repeat-containing protein , Uncharacterized protein ]	[NA]	[BJI46_14590, CAP51_11230, SAMN05421731_103369, ABSDF2283, ACIAD1474]	[GI:1074027561, GI:1074868133, EMBL-CDS:OEY92530.1, REFSEQ:WP_070070768.1, GI:1200940469, EMBL-CDS:OUY06504.1, EMBL-CDS:SNX44627.1, GI:169152617, EMBL-CDS:CAP01601.1, GI:81393259, GI:49530623, EMBL-CDS:CAG68335.1]	[Bacteria]	[NA]	[Proteobacteria]	[Gammaproteobacteria]	[Pseudomonadales]	[Moraxellaceae]	[Acinetobacter]	[Acinetobacter qingfengensis., Acinetobacter populi., Acinetobacter puyangensis., Acinetobacter baumannii (strain SDF), Acinetobacter baylyi (strain ATCC 33305 / BD413 / ADP1)]	[None]	[PF04575, PF13429]	[None]	[IPR013026]	[IPR007655]	[IPR011990]	[IPR019734]	[None]	[None]	[None]	[abm:ABSDF2283, aci:ACIAD1474]	[None]	[62977.ACIAD1474]	[Not Specified]	[Aerobe]	B	2	Li, Y., He, W., Wang, T., Piao, C.-G., Guo, L.-M., Chang, J.-P., Guo, M.-W., and Xie, S.-J. "Acinetobacter qingfengensis sp. nov., isolated from canker bark of Populus x euramericana." Int. J. Syst. Evol. Microbiol. (2014) 64:1043-1050.; Li, Y., Chang, J., Guo, L.-m., Wang, H.M., Xie, S.-j., Piao, C.-g., and He, W. "Description of Acinetobacter populi sp. nov. isolated from symptomatic bark of Po…
197	197		197	A0A1Q5TNK3	A0A1Q5TNK3	FALSE	[A0A1Q5TNK3]	1	[FAMILY]	1	1770	#FF0000	[Xenorhabdus eapokensis.]	[1873482]	[TrEMBL]	[Uncharacterized protein ]	[NA]	[Xedl_02653]	[GI:1120655892, EMBL-CDS:OKP01810.1]	[Bacteria]	[NA]	[Proteobacteria]	[Gammaproteobacteria]	[Enterobacterales]	[Morganellaceae]	[Xenorhabdus]	[Xenorhabdus eapokensis.]	[None]	[PF04575, PF14559]	[None]	[None]	[IPR007655]	[IPR011990]	[None]	[None]	[None]	[None]	[None]	[None]	[None]	[None]	[None]	B	5	Steinernema nematode
198	198		198	A0A2U8FI94	A0A2U8FI94	FALSE	[A0A2U8FI94]	1	[FAMILY]	1	1770	#FF0000	[Actinobacillus porcitonsillarum.]	[189834]	[TrEMBL]	[DUF560 domain-containing protein ]	[NA]	[DDU33_03900]	[GI:1387990893, EMBL-CDS:AWI50688.1]	[Bacteria]	[NA]	[Proteobacteria]	[Gammaproteobacteria]	[Pasteurellales]	[Pasteurellaceae]	[Actinobacillus]	[Actinobacillus porcitonsillarum.]	[None]	[PF04575]	[None]	[None]	[IPR007655]	[IPR011990]	[None]	[None]	[None]	[None]	[apor:DDU33_03900]	[None]	[None]	[None]	[None]	A	3	pig, Gottschalk, M., Broes, A., Mittal, K.R., Kobisch, M., Kuhnert, P., Lebrun, A., and Frey, J. "Non-pathogenic Actinobacillus isolates antigenically and biochemically similar to Actinobacillus pleuropneumoniae: a novel species?" Vet. Microbiol. (2003) 92:87-101.
199	199		199	A0A081T1B9	A0A081T1B9	FALSE	[A0A081T1B9, A0A0S2DBT3, A0A2E2DEZ4, A0A2Z5EH24, A0A397PFJ2, F5SYF4, K9D360, T0GI23, W1L1E2]	9	[FAMILY]	1	1770	#FF0000	[Sphingobium lucknowense F2., Lysobacter enzymogenes., Methylophaga sp., Novosphingobium sp. P6W., Hephaestia caeni., Methylophaga aminisulfidivorans MP., Sphingobium yanoikuyae ATCC 51230., Sphingobium sp. HDIP04., Sphingobium chinhatense IP26.]	[1450518, 69, 2024840, 1609758, 645617, 1026882, 883163, 428994, 1346790]	[TrEMBL]	[Uncharacterized protein , Peptide signal , DUF560 domain-containing protein , Uncharacterized protein DUF560 , Tfp pilus assembly protein PilF ]	[NA]	[AL00_12625, GLE_0615, CMH22_18110, TQ38_020475, DFR49_0534, MAMP_00613, HMPREF9718_03836, L286_17815, M527_11435]	[GI:523699316, GI:663087509, EMBL-CDS:KER36093.1, REFSEQ:WP_020817591.1, GI:951301736, EMBL-CDS:ALN55973.1, EMBL-CDS:MAX53895.1, GI:763096809, GI:757666736, GI:1423602037, EMBL-CDS:AXB78951.1, REFSEQ:WP_043977324.1, EMBL-CDS:RIA46005.1, GI:333788340, GI:494242972, EMBL-CDS:EGL54222.1, REFSEQ:WP_007144108.1, GI:425710345, GI:490322066, EMBL-CDS:EKU73367.1, REFSEQ:WP_004211551.1, GI:530257587, EMBL…	[Bacteria]	[NA]	[Proteobacteria]	[Alphaproteobacteria, Gammaproteobacteria]	[Sphingomonadales, Xanthomonadales, Thiotrichales]	[Sphingomonadaceae, Xanthomonadaceae, Piscirickettsiaceae]	[Sphingobium, Lysobacter, Methylophaga, Novosphingobium, Hephaestia]	[Sphingobium lucknowense F2., Lysobacter enzymogenes., Methylophaga sp., Novosphingobium sp. P6W., Hephaestia caeni., Methylophaga aminisulfidivorans MP., Sphingobium yanoikuyae ATCC 51230., Sphingobium sp. HDIP04., Sphingobium chinhatense IP26.]	[None]	[PF04575, PF14559]	[None]	[IPR013026]	[IPR007655]	[IPR011990]	[IPR019734]	[None]	[None]	[None]	[lez:GLE_0615, nov:TQ38_020475]	[fig|69.6.peg.607, fig|883163.3.peg.3891, fig|428994.3.peg.3405, fig|1346790.4.peg.233]	[1026882.MAMP_00613]	[Not Specified]	[Not Specified]	B	8	soil from hexachlorocyclohexane (HCH); soil and water; sea sediment; podzolic fallow soil sampled from the ARRIAM experimental field; Felfoldi, T., Vengring, A., Marialigeti, K., Andras, J., Schumann, P., and Toth, E.M. "Hephaestia caeni gen. nov., sp. nov., a novel member of the family Sphingomonadaceae isolated from activated sludge." Int. J. Syst. Evol. Microbiol. (2014) 64:738-744.; marine ht…
200	200		200	A0A0F9SW24	A0A0F9SW24	FALSE	[A0A0F9SW24]	1	[FAMILY]	1	1770	#FF0000	[marine sediment metagenome.]	[412755]	[TrEMBL]	[Uncharacterized protein ]	[NA]	[LCGC14_0467940]	[EMBL-CDS:KKN66802.1]	[NA]	[NA]	[NA]	[NA]	[NA]	[NA]	[NA]	[marine sediment metagenome.]	[None]	[PF04575]	[None]	[None]	[IPR007655]	[IPR011990]	[None]	[None]	[None]	[None]	[None]	[None]	[None]	[None]	[None]	B	1	marine sediment
201	201		201	A0A1M5BDK5	A0A1M5BDK5	FALSE	[A0A1M5BDK5]	1	[FAMILY]	1	1770	#FF0000	[Lampropedia hyalina DSM 16112.]	[1122156]	[TrEMBL]	[Uncharacterized protein ]	[NA]	[SAMN02745117_01884]	[GI:1120495477, EMBL-CDS:SHF40601.1, REFSEQ:WP_073356441.1]	[Bacteria]	[NA]	[Proteobacteria]	[Betaproteobacteria]	[Burkholderiales]	[Comamonadaceae]	[Lampropedia]	[Lampropedia hyalina DSM 16112.]	[None]	[PF04575]	[None]	[None]	[IPR007655]	[IPR011990]	[None]	[None]	[None]	[None]	[None]	[None]	[None]	[None]	[None]	A	3	liquid manure from a dairy farmyard
203	203		203	A0A377I675	A0A377I675	FALSE	[A0A377I675]	1	[FAMILY]	1	1770	#FF0000	[Avibacterium paragallinarum ]	[728]	[TrEMBL]	[Putative outer membrane protein ]	[NA]	[NCTC11296_00577]	[EMBL-CDS:STO70671.1]	[Bacteria]	[NA]	[Proteobacteria]	[Gammaproteobacteria]	[Pasteurellales]	[Pasteurellaceae]	[Avibacterium]	[Avibacterium paragallinarum ]	[None]	[PF04575]	[None]	[IPR013026]	[IPR007655]	[IPR011990]	[IPR019734]	[None]	[None]	[None]	[None]	[None]	[None]	[None]	[None]	B	4	Birds Biberstein, E.L., and White, D.C. "A proposal for the establishment of two new Haemophilus species." J. Med. Microbiol. (1969) 2:75-78.
204	204		204	A0A3P2A563	A0A3P2A563	FALSE	[A0A3P2A563]	1	[FAMILY]	1	1770	#FF0000	[Conchiformibius steedae.]	[153493]	[TrEMBL]	[DUF560 domain-containing protein ]	[NA]	[EII21_04495]	[EMBL-CDS:RRD90544.1]	[Bacteria]	[NA]	[Proteobacteria]	[Betaproteobacteria]	[Neisseriales]	[Neisseriaceae]	[Conchiformibius]	[Conchiformibius steedae.]	[None]	[PF04575]	[None]	[None]	[IPR007655]	[IPR011990]	[None]	[None]	[None]	[None]	[None]	[None]	[None]	[None]	[None]	A	3	dog mouth
205	205		205	A8ZSC0	A8ZSC0	FALSE	[A8ZSC0]	1	[FAMILY]	7	35	#FFC0CB	[Desulfococcus oleovorans (strain DSM 6200 / Hxd3)]	[96561]	[TrEMBL]	[Tetratricopeptide TPR_2 repeat protein ]	[NA]	[Dole_1853]	[GI:158510690, EMBL-CDS:ABW67657.1]	[Bacteria]	[NA]	[Proteobacteria]	[Deltaproteobacteria]	[Desulfobacterales]	[Desulfobacteraceae]	[Desulfococcus]	[Desulfococcus oleovorans Hxd3]	[None]	[PF04575, PF14559]	[None]	[IPR013026]	[IPR007655]	[IPR011990]	[IPR019734]	[None]	[None]	[None]	[dol:Dole_1853]	[None]	[96561.Dole_1853]	[None]	[None]		1	Aquatic, Fresh water, Mud, Oil fields
206	206		206	A0A177JMJ8	A0A177JMJ8	FALSE	[A0A177JMJ8, A0A1H9URQ3]	2	[FAMILY]	1	1770	#FF0000	[Sphingobium yanoikuyae , Sphingobium sp. YR768.]	[13690, 1884365]	[TrEMBL]	[Uncharacterized protein ]	[NA]	[AX777_22135, SAMN05518866_14112]	[GI:1028238730, GI:1027987005, EMBL-CDS:OAH42147.1, REFSEQ:WP_063976750.1, EMBL-CDS:SES12019.1]	[Bacteria]	[NA]	[Proteobacteria]	[Alphaproteobacteria]	[Sphingomonadales]	[Sphingomonadaceae]	[Sphingobium]	[Sphingobium yanoikuyae , Sphingobium sp. YR768.]	[None]	[PF04575]	[None]	[None]	[IPR007655]	[IPR011990]	[None]	[None]	[None]	[None]	[None]	[None]	[None]	[None]	[None]	B	3	clinical specimen; ? (should it be 3?)
207	207		207	A0A1X6Z1E5	A0A1X6Z1E5	FALSE	[A0A1X6Z1E5]	1	[FAMILY]	3	145	#FFA500	[Pseudooceanicola marinus.]	[396013]	[TrEMBL]	[Uncharacterized protein ]	[NA]	[PSM7751_01666]	[EMBL-CDS:SLN37601.1]	[Bacteria]	[NA]	[Proteobacteria]	[Alphaproteobacteria]	[Rhodobacterales]	[Rhodobacteraceae]	[Pseudooceanicola]	[Pseudooceanicola marinus.]	[None]	[PF04575]	[None]	[None]	[IPR007655]	[IPR011990]	[None]	[None]	[None]	[None]	[None]	[None]	[None]	[None]	[None]		1	Lin, K.-Y., Sheu, S.-Y., Chang, P.-S., Cho, J.-C., and Chen, W.-M. "Oceanicola marinus sp. nov., a marine alphaproteobacterium isolated from seawater collected off Taiwan." Int. J. Syst. Evol. Microbiol. (2007) 57:1625-1629.
208	208		208	A0A2D0INF2	A0A2D0INF2	FALSE	[A0A2D0INF2, A0A2D0KG85]	2	[FAMILY]	1	1770	#FF0000	[Xenorhabdus ehlersii., Xenorhabdus ishibashii.]	[290111, 1034471]	[TrEMBL]	[Uncharacterized protein ]	[NA]	[Xehl_02869, Xish_01643]	[EMBL-CDS:PHM23340.1, EMBL-CDS:PHM62441.1]	[Bacteria]	[NA]	[Proteobacteria]	[Gammaproteobacteria]	[Enterobacterales]	[Morganellaceae]	[Xenorhabdus]	[Xenorhabdus ehlersii., Xenorhabdus ishibashii.]	[None]	[PF04575]	[None]	[None]	[IPR007655]	[IPR011990]	[None]	[None]	[None]	[None]	[None]	[None]	[None]	[None]	[None]	B	5	Steinernema nematodes
209	209		209	A0A366CVM5	A0A366CVM5	FALSE	[A0A366CVM5, W1S1R7]	2	[FAMILY]	1	1770	#FF0000	[Marinomonas aquiplantarum., Marinomonas profundimaris.]	[491951, 1208321]	[TrEMBL]	[Uncharacterized protein DUF560 , Peptide signal ]	[NA]	[DFP76_11183, D104_07050]	[EMBL-CDS:RBO79787.1, GI:567427538, GI:566041662, EMBL-CDS:ETI61043.1, REFSEQ:WP_024023554.1]	[Bacteria]	[NA]	[Proteobacteria]	[Gammaproteobacteria]	[Oceanospirillales]	[Oceanospirillaceae]	[Marinomonas]	[Marinomonas aquiplantarum., Marinomonas profundimaris.]	[None]	[PF04575]	[None]	[None]	[IPR007655]	[IPR011990]	[None]	[None]	[None]	[None]	[None]	[fig|1208321.3.peg.1392]	[None]	[None]	[None]	B	1	water, or plant? Lucas-Elio, P., Marco-Noales, E., Espinosa, E., Ordax, M., Lopez, M.M., Garcias-Bonet, N., Marba, N., Duarte, C.M., and Sanchez-Amat, A. "Marinomonas alcarazii sp. nov., M. rhizomae sp. nov., M. foliarum sp. nov., M. posidonica sp. nov. and M. aquiplantarum sp. nov., isolated from the microbiota of the seagrass Posidonia oceanica.; Bai, X., Lai, Q., Dong, C., Li, F., and Shao, Z.…
210	210		210	A0A3A4SDC9	A0A3A4SDC9	FALSE	[A0A3A4SDC9]	1	[FAMILY]	7	35	#FFC0CB	[Desulfobacteraceae bacterium.]	[2049433]	[TrEMBL]	[Tetratricopeptide repeat protein ]	[NA]	[C4522_00450]	[EMBL-CDS:RJP83481.1]	[Bacteria]	[NA]	[Proteobacteria]	[Deltaproteobacteria]	[Desulfobacterales]	[Desulfobacteraceae]	[NA]	[Desulfobacteraceae bacterium]	[None]	[PF04575, PF07719, PF14559]	[None]	[IPR013026]	[IPR007655]	[IPR011990]	[IPR013105, IPR019734]	[None]	[None]	[None]	[None]	[None]	[None]	[None]	[None]		1	bioplastic (PHA) biofilm from water-sediment interface of coastal lagoon/deep sea sediments associated with petroleum seepage/hot spring sediment/ marine hydrothermal vent chimney sediment…
211	211		211	A0A3N1XD72	A0A3N1XD72	FALSE	[A0A3N1XD72]	1	[FAMILY]	1	1770	#FF0000	[Comamonas sp. BIGb0124.]	[2485130]	[TrEMBL]	[Uncharacterized protein DUF560 ]	[NA]	[EC845_0702]	[EMBL-CDS:ROR24676.1]	[Bacteria]	[NA]	[Proteobacteria]	[Betaproteobacteria]	[Burkholderiales]	[Comamonadaceae]	[Comamonas]	[Comamonas sp. BIGb0124.]	[None]	[PF04575, PF14559]	[None]	[None]	[IPR007655]	[IPR011990]	[None]	[None]	[None]	[None]	[None]	[None]	[None]	[None]	[None]	B	5	Genomic analyses of the natural microbiome of Caenorhabditis elegans
212	212		212	D0W4D3	D0W4D3	FALSE	[D0W4D3]	1	[FAMILY]	1	1770	#FF0000	[Neisseria cinerea ATCC 14685.]	[546262]	[TrEMBL]	[Tetratricopeptide repeat protein ]	[NA]	[NEICINOT_04530]	[GI:269144841, EMBL-CDS:EEZ71259.1]	[Bacteria]	[NA]	[Proteobacteria]	[Betaproteobacteria]	[Neisseriales]	[Neisseriaceae]	[Neisseria]	[Neisseria cinerea ATCC 14685.]	[None]	[PF04575]	[None]	[IPR013026]	[IPR007655]	[IPR011990]	[None]	[None]	[None]	[None]	[None]	[None]	[546262.NEICINOT_04530]	[Airways]	[Aerobe]	B	3	Homo sapiens nasopharynx
213	213		213	A0A171KVE4	A0A171KVE4	FALSE	[A0A171KVE4]	1	[FAMILY]	1	1770	#FF0000	[Kerstersia gyiorum.]	[206506]	[TrEMBL]	[Uncharacterized protein ]	[NA]	[AAV32_00410]	[GI:1056953098, GI:817529462, EMBL-CDS:KKO72861.1, REFSEQ:WP_068366335.1]	[Bacteria]	[NA]	[Proteobacteria]	[Betaproteobacteria]	[Burkholderiales]	[Alcaligenaceae]	[Kerstersia]	[Kerstersia gyiorum.]	[None]	[PF04575]	[None]	[None]	[IPR007655]	[IPR011990]	[None]	[None]	[None]	[None]	[None]	[None]	[None]	[None]	[None]	B	3	Coenye, T., Vancanneyt, M., Cnockaert, M.C., Falsen, E., Swings, J., and Vandamme, P. "Kerstersia gyiorum gen. nov., sp. nov., a novel Alcaligenes faecalis-like organism isolated from human clinical samples, and reclassification of Alcaligenes denitrificans Ruger and Tan 1983 as Achromobacter denitrificans comb. nov." Int. J. Syst. Evol. Microbiol. (2003) 53:1825-1831.
214	214		214	A0A1C3H713	A0A1C3H713	FALSE	[A0A1C3H713]	1	[FAMILY]	1	1770	#FF0000	[Cardiobacterium hominis.]	[2718]	[TrEMBL]	[FOG: TPR repeat ]	[NA]	[CHUV0807_2384]	[EMBL-CDS:SAM71864.1]	[Bacteria]	[NA]	[Proteobacteria]	[Gammaproteobacteria]	[Cardiobacteriales]	[Cardiobacteriaceae]	[Cardiobacterium]	[Cardiobacterium hominis.]	[None]	[PF04575]	[None]	[None]	[IPR007655]	[IPR011990]	[None]	[None]	[None]	[None]	[None]	[None]	[None]	[None]	[None]	A	3	Slotnick, I.J., Dougherty, M. "Further characterization of an unclassified group of bacteria causing endocarditis in man: Cardiobacterium hominis gen. et. sp. n." Antonie van Leeuwenhoek J. Microbiol. Serol. (1964) 30:261-272. [No PubMed record available.]
215	215		215	A0A1H6DH18	A0A1H6DH18	FALSE	[A0A1H6DH18]	1	[FAMILY]	1	1770	#FF0000	[Marinobacterium lutimaris.]	[568106]	[TrEMBL]	[Uncharacterized protein ]	[NA]	[SAMN05444390_106180]	[EMBL-CDS:SEG84757.1]	[Bacteria]	[NA]	[Proteobacteria]	[Gammaproteobacteria]	[Oceanospirillales]	[Oceanospirillaceae]	[Marinobacterium]	[Marinobacterium lutimaris.]	[None]	[PF04575]	[None]	[None]	[IPR007655]	[IPR011990]	[IPR019734]	[None]	[None]	[None]	[None]	[None]	[None]	[None]	[None]	B	1	Kim, J.M., Lee, S.H., Jung, J.Y., and Jeon, C.O. "Marinobacterium lutimaris sp. nov., isolated from a tidal flat." Int. J. Syst. Evol. Microbiol. (2010) 60:1828-1831.
216	216		216	A0A1Q3YQA7	A0A1Q3YQA7	FALSE	[A0A1Q3YQA7]	1	[FAMILY]	2	236	#0000FF	[Burkholderiales bacterium 70-64.]	[1895733]	[TrEMBL]	[Uncharacterized protein ]	[NA]	[BGO72_08250]	[GI:1113445678, EMBL-CDS:OJX07439.1]	[Bacteria]	[NA]	[Proteobacteria]	[Betaproteobacteria]	[Burkholderiales]	[NA]	[NA]	[Burkholderiales bacterium 70-64.]	[None]	[PF04575]	[None]	[None]	[IPR007655]	[IPR011990]	[None]	[None]	[None]	[None]	[None]	[None]	[None]	[None]	[None]		9	Thiocyanate ramp bioreactor
217	217		217	A0A1V3KB61	A0A1V3KB61	FALSE	[A0A1V3KB61]	1	[FAMILY]	1	1770	#FF0000	[Rodentibacter heylii.]	[1906744]	[TrEMBL]	[Uncharacterized protein ]	[NA]	[BKG89_01900]	[GI:1147330571, EMBL-CDS:OOF71023.1]	[Bacteria]	[NA]	[Proteobacteria]	[Gammaproteobacteria]	[Pasteurellales]	[Pasteurellaceae]	[Rodentibacter]	[Rodentibacter heylii.]	[None]	[PF04575]	[None]	[None]	[IPR007655]	[IPR011990]	[None]	[None]	[None]	[None]	[None]	[None]	[None]	[None]	[None]	A	3	isolated from a mouse in Australia, Adhikary, S., Nicklas, W., Bisgaard, M., Boot, R., Kuhnert, P., Waberschek, T., Aalbaek, B., Korczak, B., and Christensen, H. "Rodentibacter gen. nov. including Rodentibacter pneumotropicus comb. nov., Rodentibacter heylii sp. nov., Rodentibacter myodis sp. nov., Rodentibacter ratti sp. nov., Rodentibacter heidelbergensis sp. nov., Rodentibacter trehalosifermen…
218	218		218	A0A1V4H414	A0A1V4H414	FALSE	[A0A1V4H414]	1	[FAMILY]	1	1770	#FF0000	[Moraxella lacunata.]	[477]	[TrEMBL]	[Uncharacterized protein ]	[NA]	[B5J94_00465]	[GI:1011648813, GI:1159245079, EMBL-CDS:OPH39301.1, REFSEQ:WP_062498720.1]	[Bacteria]	[NA]	[Proteobacteria]	[Gammaproteobacteria]	[Pseudomonadales]	[Moraxellaceae]	[Moraxella]	[Moraxella lacunata.]	[None]	[PF04575]	[None]	[None]	[IPR007655]	[IPR011990]	[None]	[None]	[None]	[None]	[None]	[None]	[None]	[None]	[None]	A	3	Homo sapiens conjunctivitis
219	219		219	A0A1W9Q1B9	A0A1W9Q1B9	FALSE	[A0A1W9Q1B9]	1	[FAMILY]	7	35	#FFC0CB	[Desulfococcus sp. 4484_241.]	[1968522]	[TrEMBL]	[Uncharacterized protein ]	[NA]	[B5M56_00090]	[GI:1176146097, EMBL-CDS:OQX64310.1]	[Bacteria]	[NA]	[Proteobacteria]	[Deltaproteobacteria]	[Desulfobacterales]	[Desulfobacteraceae]	[Desulfococcus]	[Desulfococcus sp. 4484_241]	[None]	[PF04575, PF13432, PF14559]	[None]	[IPR013026]	[IPR007655]	[IPR011990]	[IPR019734]	[None]	[None]	[None]	[None]	[None]	[None]	[None]	[None]		1	deep-sea hydrothermal vent sediments from dive 4484
220	220		220	E4Z9X6	E4Z9X6	FALSE	[E4Z9X6]	1	[FAMILY]	1	1770	#FF0000	[Neisseria lactamica (strain 020-06)]	[489653]	[TrEMBL]	[Uncharacterized protein ]	[NA]	[NLA_0770]	[GI:313004895, EMBL-CDS:CBN86321.1]	[Bacteria]	[NA]	[Proteobacteria]	[Betaproteobacteria]	[Neisseriales]	[Neisseriaceae]	[Neisseria]	[Neisseria lactamica (strain 020-06)]	[None]	[PF04575]	[None]	[IPR013026]	[IPR007655]	[IPR011990]	[None]	[None]	[None]	[None]	[nla:NLA_0770]	[None]	[489653.NLA_0770]	[Airways]	[Aerobe]	A	3	Human nasopharyngeal microflora
221	221		221	A0A1H5AUU0	A0A1H5AUU0	FALSE	[A0A1H5AUU0, A0A2G0Y6B9, A0A2U0WBY3, A0A379ILS2, A0A387CJR7, A0A3N7BN12]	6	[FAMILY]	1	1770	#FF0000	[Pseudomonas proteolytica., Pseudomonas sp. ICMP 8385., Pseudomonas sp. OV508., Pseudomonas fluorescens., Pseudomonas sp. KBW05.]	[219574, 1718920, 2135593, 294, 2153360]	[TrEMBL]	[Uncharacterized protein , Peptide signal , Uncharacterized protein DUF560 , Putative peptide signal , DUF560 domain-containing protein ]	[NA]	[SAMN04490200_1426, AO268_29105, C7539_102526, NCTC10392_05709, D7M10_27725, DBR46_16110]	[EMBL-CDS:SED45942.1, EMBL-CDS:PHN52594.1, EMBL-CDS:PVX79641.1, GI:917296464, GI:666087927, EMBL-CDS:SUD35013.1, REFSEQ:WP_051903176.1, GI:1487546826, EMBL-CDS:AYG10661.1, EMBL-CDS:RQO54127.1]	[Bacteria]	[NA]	[Proteobacteria]	[Gammaproteobacteria]	[Pseudomonadales]	[Pseudomonadaceae]	[Pseudomonas]	[Pseudomonas proteolytica., Pseudomonas sp. ICMP 8385., Pseudomonas sp. OV508., Pseudomonas fluorescens., Pseudomonas sp. KBW05.]	[None]	[PF04575]	[None]	[None]	[IPR007655]	[IPR011990]	[None]	[None]	[None]	[None]	[pfn:HZ99_17310]	[None]	[None]	[Skin, Airways]	[Aerobe]	B	1	Reddy, G.S.N., Matsumoto, G.I., Schumann, P., Stackebrandt, E., and Shivaji, S. "Psychrophilic pseudomonads from Antarctica: Pseudomonas antarctica sp. nov., Pseudomonas meridiana sp. nov. and Pseudomonas proteolytica sp. nov." Int. J. Syst. Evol. Microbiol. (2004) 54:713-719. Published online 14 November 2003: DOI 10.1099/ijs.0.02827-0; Visnovsky, S.B., Lu, A., Panda, P., Taylor, R., and Pitman,…
222	222		222	A0A1Y2SMA8	A0A1Y2SMA8	FALSE	[A0A1Y2SMA8, Q7N1G2]	2	[FAMILY]	1	1770	#FF0000	[Xenorhabdus beddingii., Photorhabdus luminescens subsp. laumondii (strain DSM 15139 / CIP105565 / TT01)]	[40578, 243265]	[TrEMBL]	[Uncharacterized protein ]	[NA]	[Xbed_02629, plu3514]	[GI:1190772778, EMBL-CDS:OTA19232.1, GI:81418653, GI:36786821, EMBL-CDS:CAE15887.1]	[Bacteria]	[NA]	[Proteobacteria]	[Gammaproteobacteria]	[Enterobacterales]	[Morganellaceae]	[Xenorhabdus, Photorhabdus]	[Xenorhabdus beddingii., Photorhabdus luminescens subsp. laumondii (strain DSM 15139 / CIP105565 / TT01)]	[None]	[PF04575, PF14559]	[None]	[IPR013026]	[IPR007655]	[IPR011990]	[None]	[None]	[None]	[None]	[plu:plu3514]	[None]	[243265.plu3514]	[None]	[None]	B	5	Steinernema and photorhabdus nematodes
223	223		223	A0A2W0GYK2	A0A2W0GYK2	FALSE	[A0A2W0GYK2, A0A379FNK4, A0A3E2BBC7, A0A3N1ZPC1, D4C0S8]	5	[FAMILY]	1	1770	#FF0000	[Providencia rettgeri., Providencia alcalifaciens., Providencia rettgeri DSM 1131.]	[587, 126385, 521000]	[TrEMBL]	[TPR repeat-containing protein NMB0313 , DUF560 domain-containing protein , Tetratricopeptide repeat protein ]	[NA]	[NCTC7476_01051, NCTC11801_01266, DYB39_14655, EC838_2567, PROVRETT_08182]	[EMBL-CDS:SPZ18904.1, EMBL-CDS:SUC30340.1, GI:1398596505, EMBL-CDS:RFT09567.1, EMBL-CDS:ROR52117.1, GI:291312845, EMBL-CDS:EFE53298.1]	[Bacteria]	[NA]	[Proteobacteria]	[Gammaproteobacteria]	[Enterobacterales]	[Morganellaceae]	[Providencia]	[Providencia rettgeri., Providencia alcalifaciens., Providencia rettgeri DSM 1131.]	[None]	[PF04575, PF14559]	[None]	[IPR013026]	[IPR007655]	[IPR011990]	[None]	[None]	[None]	[None]	[None]	[None]	[521000.PROVRETT_08182]	[Gastrointestinal tract]	[Facultative]	B	3	Many environments including insects, humans, pigs, etc.;
224	224		224	A0A378WE49	A0A378WE49	FALSE	[A0A378WE49]	1	[FAMILY]	1	1770	#FF0000	[Neisseria zoodegmatis.]	[326523]	[TrEMBL]	[Outer membrane protein OmpU ]	[NA]	[NCTC12229_00134]	[EMBL-CDS:SUA35728.1]	[Bacteria]	[NA]	[Proteobacteria]	[Betaproteobacteria]	[Neisseriales]	[Neisseriaceae]	[Neisseria]	[Neisseria zoodegmatis.]	[None]	[PF04575, PF13428]	[None]	[None]	[IPR007655]	[IPR011990]	[None]	[None]	[None]	[None]	[None]	[None]	[None]	[None]	[None]	A	3	Homo sapiens dog bite wound Vandamme, P., Holmes, B., Bercovier, H., and Coenye, T. "Classification of Centers for Disease Control Group Eugonic Fermenter (EF)-4a and EF-4b as Neisseria animaloris sp. nov. and Neisseria zoodegmatis sp. nov., respectively." Int. J. Syst. Evol. Microbiol. (2006) 56:1801-1805.
225	225		225	A0A3D4TU94	A0A3D4TU94	FALSE	[A0A3D4TU94, H8L0F1]	2	[FAMILY]	1	1770	#FF0000	[Stenotrophomonas sp., Frateuria aurantia (strain ATCC 33424 / DSM 6220 / NBRC 3245 / NCIMB13370)]	[69392, 767434]	[TrEMBL]	[Uncharacterized protein ]	[NA]	[DIW85_20285, Fraau_3120]	[EMBL-CDS:HCT28529.1, GI:379045390, EMBL-CDS:AFC87446.1]	[Bacteria]	[NA]	[Proteobacteria]	[Gammaproteobacteria]	[Xanthomonadales]	[Xanthomonadaceae, Rhodanobacteraceae]	[Stenotrophomonas, Frateuria]	[Stenotrophomonas sp., Frateuria aurantia (strain ATCC 33424 / DSM 6220 / NBRC 3245 / NCIMB13370)]	[None]	[PF04575]	[None]	[IPR013026]	[IPR007655]	[IPR011990]	[None]	[None]	[None]	[None]	[fau:Fraau_3120]	[None]	[None]	[Skin]	[Aerobe]	B	2	Populus root and rhizosphere microbial communities from Tennessee, USA; Lilium auratum flower, Japan
226	226		226	F5SRS4	F5SRS4	FALSE	[F5SRS4]	1	[FAMILY]	1	1770	#FF0000	[Psychrobacter sp. 1501]	[1002339]	[TrEMBL]	[Uncharacterized protein ]	[NA]	[HMPREF9373_1757]	[GI:494637173, GI:332974632, EMBL-CDS:EGK11550.1, REFSEQ:WP_007395117.1]	[Bacteria]	[NA]	[Proteobacteria]	[Gammaproteobacteria]	[Pseudomonadales]	[Moraxellaceae]	[Psychrobacter]	[Psychrobacter sp. 1501]	[None]	[PF04575]	[None]	[None]	[IPR007655]	[IPR011990]	[None]	[None]	[None]	[None]	[None]	[None]	[1002339.HMPREF9373_1757]	[Blood]	[Aerobe]	A	3	Homo sapiens-associated habitat [ENVO:00009003]; terrestrial biome [ENVO:00000446];blood
228	228		228	V9H6L7	V9H6L7	FALSE	[V9H6L7]	1	[FAMILY]	1	1770	#FF0000	[Simonsiella muelleri ATCC 29453.]	[641147]	[TrEMBL]	[Uncharacterized protein ]	[NA]	[HMPREF9021_00229]	[GI:404295142, GI:488717273, GI:1338614280, EMBL-CDS:EFG31830.2, REFSEQ:WP_002641149.1]	[Bacteria]	[NA]	[Proteobacteria]	[Betaproteobacteria]	[Neisseriales]	[Neisseriaceae]	[Simonsiella]	[Simonsiella muelleri ATCC 29453.]	[None]	[PF04575]	[None]	[None]	[IPR007655]	[IPR011990]	[None]	[None]	[None]	[None]	[smur:BWP33_01425]	[None]	[641147.HMPREF9021_00229]	[Oral]	[Aerobe]	A	3	homo sapiens/homo sapiens oral
229	229		229	V9HM64	V9HM64	FALSE	[V9HM64]	1	[FAMILY]	1	1770	#FF0000	[Simonsiella muelleri ATCC 29453.]	[641147]	[TrEMBL]	[Uncharacterized protein ]	[NA]	[HMPREF9021_00045]	[GI:1338614438, GI:488717101, GI:404295196, EMBL-CDS:EFG31650.2, REFSEQ:WP_002640977.1]	[Bacteria]	[NA]	[Proteobacteria]	[Betaproteobacteria]	[Neisseriales]	[Neisseriaceae]	[Simonsiella]	[Simonsiella muelleri ATCC 29453.]	[None]	[PF04575, PF14559]	[None]	[None]	[IPR007655]	[IPR011990]	[None]	[None]	[None]	[None]	[smur:BWP33_02340]	[None]	[641147.HMPREF9021_00045]	[Oral]	[Aerobe]	A	3	homo sapiens/homo sapiens oral
230	230		230	A0A0V2FDR8	A0A0V2FDR8	FALSE	[A0A0V2FDR8, A0A2N5CQG6, A0A2N5DHZ6, A0A2T9J7V3, A0A2T9JEU9, A0A2T9JNX8]	6	[FAMILY]	1	1770	#FF0000	[Caulobacter vibrioides , Caulobacter flavus., Caulobacter zeae., Caulobacter radicis., Caulobacter sp. 774.]	[155892, 1679497, 2055137, 2172650, 2172652]	[TrEMBL]	[Uncharacterized protein ]	[NA]	[AS593_13585, CFHF_17000, SGCZBJ_10490, DDF65_17045, DDF67_24805, DDF62_20265]	[GI:955713096, GI:960875392, EMBL-CDS:KSB90504.1, REFSEQ:WP_058347514.1, GI:1511919234, EMBL-CDS:PLR10220.1, EMBL-CDS:PLR25645.1, EMBL-CDS:PVM77628.1, EMBL-CDS:PVM82223.1, EMBL-CDS:PVM85394.1]	[Bacteria]	[NA]	[Proteobacteria]	[Alphaproteobacteria]	[Caulobacterales]	[Caulobacteraceae]	[Caulobacter]	[Caulobacter vibrioides , Caulobacter flavus., Caulobacter zeae., Caulobacter radicis., Caulobacter sp. 774.]	[None]	[PF04575, PF14559]	[None]	[IPR013026]	[IPR007655]	[IPR011990]	[IPR019734]	[None]	[None]	[None]	[None]	[None]	[None]	[None]	[None]	B	2	water?; Sun, L.-N., Yang, E.-D., Wei, J.-C., Tang, X.-Y., Cao, Y.-Y., and Han, G.-M. "Caulobacter flavus sp. nov., a stalked bacterium isolated from rhizosphere soil." Int. J. Syst. Evol. Microbiol. (2015) 65:4374-4380.; Gao, J.-l., Sun, P., Sun, X.-h., Tong, S., Yan, H., Han, M.-l., Mao, X.-j., and Sun, J.-g. "Caulobacter zeae sp. nov. and Caulobacter radicis sp. nov., novel endophytic bacteria …
231	231		231	A0A1B8Q7X9	A0A1B8Q7X9	FALSE	[A0A1B8Q7X9]	1	[FAMILY]	1	1770	#FF0000	[Moraxella lacunata.]	[477]	[TrEMBL]	[Uncharacterized protein ]	[NA]	[A9309_01430]	[GI:1041970200, GI:1041977629, GI:1042201691, EMBL-CDS:OBX66393.1, REFSEQ:WP_065256786.1]	[Bacteria]	[NA]	[Proteobacteria]	[Gammaproteobacteria]	[Pseudomonadales]	[Moraxellaceae]	[Moraxella]	[Moraxella lacunata.]	[None]	[PF04575]	[None]	[None]	[IPR007655]	[IPR011990]	[None]	[None]	[None]	[None]	[None]	[None]	[None]	[None]	[None]	A	3	Homo sapiens conjunctivitis
232	232		232	A0A1M5LDC1	A0A1M5LDC1	FALSE	[A0A1M5LDC1, A0A366IUI2, A6W3B9]	3	[FAMILY]	1	1770	#FF0000	[Marinomonas polaris DSM 16579., Marinomonas rhizomae., Marinomonas sp. (strain MWYL1)]	[1122206, 491948, 400668]	[TrEMBL]	[Uncharacterized protein , Uncharacterized protein DUF560 ]	[NA]	[SAMN02745753_04253, DFP80_1272, Mmwyl1_4303]	[EMBL-CDS:SHG62976.1, EMBL-CDS:RBP77739.1, GI:501019289, GI:150839222, EMBL-CDS:ABR73198.1, REFSEQ:WP_012071963.1]	[Bacteria]	[NA]	[Proteobacteria]	[Gammaproteobacteria]	[Oceanospirillales]	[Oceanospirillaceae]	[Marinomonas]	[Marinomonas polaris DSM 16579., Marinomonas rhizomae., Marinomonas sp. (strain MWYL1)]	[None]	[PF04575]	[None]	[IPR013026]	[IPR007655]	[IPR011990]	[None]	[None]	[None]	[None]	[mmw:Mmwyl1_4303]	[None]	[400668.Mmwyl1_4303]	[None]	[None]	B	1	Antarctic Ocean; Lucas-Elio, P., Marco-Noales, E., Espinosa, E., Ordax, M., Lopez, M.M., Garcias-Bonet, N., Marba, N., Duarte, C.M., and Sanchez-Amat, A. "Marinomonas alcarazii sp. nov., M. rhizomae sp. nov., M. foliarum sp. nov., M. posidonica sp. nov. and M. aquiplantarum sp. nov., isolated from the microbiota of the seagrass Posidonia oceanica." Int. J. Syst. Evol. Microbiol. (2011) 61:2191-21…
233	233		233	A0A1X3CHX7	A0A1X3CHX7	FALSE	[A0A1X3CHX7]	1	[FAMILY]	1	1770	#FF0000	[Neisseria animaloris.]	[326522]	[TrEMBL]	[Uncharacterized protein ]	[NA]	[BWD08_10290]	[GI:1185384431, EMBL-CDS:OSI06867.1]	[Bacteria]	[NA]	[Proteobacteria]	[Betaproteobacteria]	[Neisseriales]	[Neisseriaceae]	[Neisseria]	[Neisseria animaloris.]	[None]	[PF04575]	[None]	[None]	[IPR007655]	[IPR011990]	[None]	[None]	[None]	[None]	[None]	[None]	[None]	[None]	[None]	A	3	Homo sapiens Vandamme, P., Holmes, B., Bercovier, H., and Coenye, T. "Classification of Centers for Disease Control Group Eugonic Fermenter (EF)-4a and EF-4b as Neisseria animaloris sp. nov. and Neisseria zoodegmatis sp. nov., respectively." Int. J. Syst. Evol. Microbiol. (2006) 56:1801-1805.
234	234		234	A0A250BHA9	A0A250BHA9	FALSE	[A0A250BHA9]	1	[FAMILY]	1	1770	#FF0000	[Brenneria goodwinii.]	[1109412]	[TrEMBL]	[Uncharacterized protein ]	[NA]	[AWC36_15890]	[GI:1241500572, EMBL-CDS:ATA25475.1]	[Bacteria]	[NA]	[Proteobacteria]	[Gammaproteobacteria]	[Enterobacterales]	[Pectobacteriaceae]	[Brenneria]	[Brenneria goodwinii.]	[None]	[PF04575]	[None]	[None]	[IPR007655]	[IPR011990]	[None]	[None]	[None]	[None]	[bgj:AWC36_15890]	[None]	[None]	[None]	[None]	A	2	Denman, S., Brady, C., Kirk, S., Cleenwerck, I., Venter, S., Coutinho, T., and De Vos, P. "Brenneria goodwinii sp. nov., associated with acute oak decline in the UK." Int. J. Syst. Evol. Microbiol. (2012) 62:2451-2456.
235	235		235	A0A2A3MF68	A0A2A3MF68	FALSE	[A0A2A3MF68, A0A2D5KN23]	2	[FAMILY]	1	1770	#FF0000	[Pseudomonas abyssi., Pseudomonadales bacterium.]	[170540, 1891229]	[TrEMBL]	[Uncharacterized protein , DUF560 domain-containing protein ]	[NA]	[CNQ84_14370, CMK76_04330]	[EMBL-CDS:PBK03448.1, EMBL-CDS:MAC99093.1]	[Bacteria]	[NA]	[Proteobacteria]	[Gammaproteobacteria]	[Pseudomonadales]	[Pseudomonadaceae, NA]	[Pseudomonas, NA]	[Pseudomonas abyssi., Pseudomonadales bacterium.]	[None]	[PF04575]	[None]	[IPR013026]	[IPR007655]	[IPR011990]	[None]	[None]	[None]	[None]	[None]	[None]	[None]	[None]	[None]	B	1	Wei, Y., Mao, H., Xu, Y., Zou, W., Fang, J., and Blom, J. "Pseudomonas abyssi sp. nov., isolated from the abyssopelagic water of the Mariana Trench." Int. J. Syst. Evol. Microbiol. (in press); The reconstruction of 2,631 draft metagenome-assembled genomes from the global oceans. Tully BJ, et al. Sci Data 2018 Jan 16
236	236		236	A0A2U3N2L7	A0A2U3N2L7	FALSE	[A0A2U3N2L7, A0A3B7PT88]	2	[FAMILY]	1	1770	#FF0000	[Acinetobacter sp. KPC-SM-21., Acinetobacter sp. WCHAc010034.]	[2126983, 1879049]	[TrEMBL]	[TPR repeat-containing protein , DUF560 domain-containing protein ]	[NA]	[KPC_3080, BEN74_16940]	[EMBL-CDS:SPL71902.1, GI:1477106136, GI:1057625473, EMBL-CDS:AYA04311.1, REFSEQ:WP_068907520.1]	[Bacteria]	[NA]	[Proteobacteria]	[Gammaproteobacteria]	[Pseudomonadales]	[Moraxellaceae]	[Acinetobacter]	[Acinetobacter sp. KPC-SM-21., Acinetobacter sp. WCHAc010034.]	[None]	[PF04575, PF13432]	[None]	[IPR013026]	[IPR007655]	[IPR011990]	[IPR019734]	[None]	[None]	[None]	[None]	[None]	[None]	[None]	[None]	B	9	?; Wastewater
237	237		237	N6ZDL7	N6ZDL7	FALSE	[N6ZDL7]	1	[FAMILY]	1	1770	#FF0000	[Thauera linaloolentis 47Lol = DSM 12138.]	[1123367]	[TrEMBL]	[Uncharacterized protein ]	[NA]	[C666_02305]	[GI:479302159, GI:490462670, EMBL-CDS:ENO90259.1, REFSEQ:WP_004333229.1]	[Bacteria]	[NA]	[Proteobacteria]	[Betaproteobacteria]	[Rhodocyclales]	[Zoogloeaceae]	[Thauera]	[Thauera linaloolentis 47Lol = DSM 12138.]	[None]	[PF04575, PF14559]	[None]	[IPR013026]	[IPR007655]	[IPR011990]	[None]	[None]	[None]	[None]	[None]	[None]	[None]	[None]	[None]	B	9	activated sludge
238	238		238	A0A090IFG6	A0A090IFG6	FALSE	[A0A090IFG6, A0A0G9I1K1, A0A2N8ZLM6, A0A2S7F0V9]	4	[FAMILY]	1	1770	#FF0000	[Moritella viscosa., Xanthomonas hyacinthi DSM 19077., Vibrio tapetis subsp. tapetis., Xanthomonas hyacinthi.]	[80854, 1440765, 1671868, 56455]	[TrEMBL]	[Putative exported protein , Uncharacterized protein ]	[NA]	[MVIS_3358, Y886_36160, VTAP4600_B1186, XhyaCFBP1156_04920]	[GI:692312404, GI:769995768, EMBL-CDS:CED61265.1, REFSEQ:WP_045111375.1, GI:822118966, EMBL-CDS:KLD73782.1, EMBL-CDS:SON52797.1, EMBL-CDS:PPU98986.1]	[Bacteria]	[NA]	[Proteobacteria]	[Gammaproteobacteria]	[Alteromonadales, Xanthomonadales, Vibrionales]	[Moritellaceae, Xanthomonadaceae, Vibrionaceae]	[Moritella, Xanthomonas, Vibrio]	[Moritella viscosa., Xanthomonas hyacinthi DSM 19077., Vibrio tapetis subsp. tapetis., Xanthomonas hyacinthi.]	[None]	[PF04575, PF14559]	[None]	[IPR013026]	[IPR007655]	[IPR011990]	[IPR019734]	[None]	[None]	[None]	[mvs:MVIS_3358, vta:B1186]	[fig|80854.5.peg.3554, fig|1440765.4.peg.6938]	[None]	[None]	[None]	B	10	Lunder, T., Sorum, H., Holstad, G., Steigerwalt, A.G., Mowinckel, P., and Brenner, D.J. "Phenotypic and genotypic characterization of Vibrio viscosus sp. nov. and Vibrio wodanis sp. nov. isolated from Atlantic salmon (Salmo salar) with 'winter ulcer'." Int. J. Syst. Evol. Microbiol. (2000) 50:427-450.; Hyacinthus orientalis; Levican, A., Lasa, A., Irgang, R., Romalde, J.L., Poblete-Morales, M., a…
239	239		239	A0A154TT26	A0A154TT26	FALSE	[A0A154TT26, A0A154U811, A0A1F1GJL2, A0A1F1I0B0, A0A1F1SHJ2, A0A1S1CYD0, A0A2I1Y715, A0A378TWN9, A0A378V4N2, A0A3N2YZJ4, D4DQ16, D6H7H5, Q5F948]	13	[FAMILY]	1	1770	#FF0000	[Neisseria flavescens., Neisseria sp. HMSC069H12., Neisseria sp. HMSC073G10., Neisseria sp. HMSC31F04., Neisseria sp. HMSC064D07., Neisseria perflava., Neisseria elongata., Neisseria gonorrhoeae., Neisseria elongata subsp. glycolytica ATCC 29315., Neisseria gonorrhoeae DGI2., Neisseria gonorrhoeae (strain ATCC 700825 / FA 1090)]	[484, 1739376, 1739369, 1581075, 1715087, 33053, 495, 485, 546263, 528348, 242231]	[TrEMBL]	[Uncharacterized protein , DUF560 domain-containing protein , Outer membrane protein OmpU ]	[NA]	[TW89_1910, TW90_0469, HMPREF2872_10630, HMPREF2865_00880, HMPREF3107_06675, HMPREF2608_07450, CYJ98_01355, NCTC10660_00665, NCTC10931_00509, EGO75_10425, NEIELOOT_01153, NGMG_00892, NGO_0555]	[GI:1016433103, EMBL-CDS:KZC79973.1, GI:1016438422, GI:1016475027, EMBL-CDS:KZC85193.1, REFSEQ:WP_063068231.1, GI:1081010392, GI:1092702115, EMBL-CDS:OFR66602.1, REFSEQ:WP_070633478.1, GI:1081029620, GI:1092472450, EMBL-CDS:OFR84656.1, REFSEQ:WP_070461456.1, GI:1092464867, GI:1081153675, EMBL-CDS:OFT01185.1, REFSEQ:WP_070454439.1, GI:1091072437, EMBL-CDS:OHQ06537.1, EMBL-CDS:PKZ62227.1, EMBL-CDS:…	[Bacteria]	[NA]	[Proteobacteria]	[Betaproteobacteria]	[Neisseriales]	[Neisseriaceae]	[Neisseria]	[Neisseria flavescens., Neisseria sp. HMSC069H12., Neisseria sp. HMSC073G10., Neisseria sp. HMSC31F04., Neisseria sp. HMSC064D07., Neisseria perflava., Neisseria elongata., Neisseria gonorrhoeae., Neisseria elongata subsp. glycolytica ATCC 29315., Neisseria gonorrhoeae DGI2., Neisseria gonorrhoeae (strain ATCC 700825 / FA 1090)]	[None]	[PF04575]	[None]	[IPR013026]	[IPR007655]	[IPR011990]	[None]	[None]	[None]	[None]	[nel:NELON_07080, ngo:NGO0555]	[fig|484.5.peg.2373, fig|484.6.peg.527, fig|546263.7.peg.1517, fig|242231.10.peg.654]	[546263.NEIELOOT_01153]	[Airways, Blood, Not Specified]	[Aerobe]	B	3	homo sapiens; homo sapiens sputum; homo sapiens sputum; homo sapiens repiratory; homo sapiens sputum; homo sapiens; …
240	240		240	A0A177SU98	A0A177SU98	FALSE	[A0A177SU98, A0A1Q9R0T2, A0A2K9CF98, L1M2A3]	4	[FAMILY]	1	1770	#FF0000	[Pseudomonas putida , Pseudomonas sp. 02C 26., Pseudomonas putida CSV86.]	[303, 2054914, 1005395]	[TrEMBL]	[Uncharacterized protein ]	[NA]	[AYO28_08050, PSEMO_39830, CXQ80_01935, CSV86_10147]	[GI:1032733031, GI:1028516241, EMBL-CDS:OAI94556.1, REFSEQ:WP_064301537.1, GI:1130344761, GI:1131045195, EMBL-CDS:OLS61004.1, REFSEQ:WP_075804744.1, GI:1314837851, EMBL-CDS:AUF94669.1, GI:496886276, GI:428763148, EMBL-CDS:EKX85332.1, REFSEQ:WP_009398070.1]	[Bacteria]	[NA]	[Proteobacteria]	[Gammaproteobacteria]	[Pseudomonadales]	[Pseudomonadaceae]	[Pseudomonas]	[Pseudomonas putida , Pseudomonas sp. 02C 26., Pseudomonas putida CSV86.]	[None]	[PF04575, PF14559]	[None]	[IPR013026]	[IPR007655]	[IPR011990]	[None]	[None]	[None]	[None]	[None]	[fig|1005395.3.peg.1929]	[None]	[Airways, Skin]	[Aerobe]	B	10	P putida some in soil, some in urine; Lake water; lemurs???
241	241		241	A0A1G0DQ08	A0A1G0DQ08	FALSE	[A0A1G0DQ08, A0A1G0EFF4]	2	[FAMILY]	2	236	#0000FF	[Gallionellales bacterium RIFCSPLOWO2_02_58_13., Gallionellales bacterium RIFCSPLOWO2_12_FULL_59_22.]	[1798252, 1798257]	[TrEMBL]	[Uncharacterized protein ]	[NA]	[A2Z65_00090, A3F73_05925]	[GI:1085106267, EMBL-CDS:OGT02989.1, GI:1085116555, EMBL-CDS:OGT11666.1]	[Bacteria]	[NA]	[Proteobacteria]	[Betaproteobacteria]	[Nitrosomonadales]	[NA]	[NA]	[Gallionellales bacterium RIFCSPLOWO2_02_58_13., Gallionellales bacterium RIFCSPLOWO2_12_FULL_59_22.]	[None]	[PF04575, PF14559]	[None]	[IPR013026]	[IPR007655]	[IPR011990]	[IPR019734]	[None]	[None]	[None]	[None]	[None]	[None]	[None]	[None]		1	Rifle well FP-101 under low O2 conditions; Rifle well FP-101 under low O2 conditions
242	242		242	A0A1R7QFZ6	A0A1R7QFZ6	FALSE	[A0A1R7QFZ6, A0A241V1D5, A0A373B4H9, A0A385NBQ9]	4	[FAMILY]	1	1770	#FF0000	[Acinetobacter johnsonii., Acinetobacter sp. ANC 4204., Acinetobacter sp. SWAC57., Acinetobacter sp. WCHA55.]	[40214, 1977884, 2293834, 2004646]	[TrEMBL]	[TPR repeat-containing protein , Peptide signal protein , DUF560 domain-containing protein ]	[NA]	[ACNJC6_02826, B9T36_06070, DYI96_12565, CDG62_15000]	[EMBL-CDS:SJX23170.1, GI:1191970866, EMBL-CDS:OTG60191.1, EMBL-CDS:RGD89479.1, GI:1479587193, EMBL-CDS:AYA69512.1]	[Bacteria]	[NA]	[Proteobacteria]	[Gammaproteobacteria]	[Pseudomonadales]	[Moraxellaceae]	[Acinetobacter]	[Acinetobacter johnsonii., Acinetobacter sp. ANC 4204., Acinetobacter sp. SWAC57., Acinetobacter sp. WCHA55.]	[None]	[PF04575, PF14559]	[None]	[IPR013026]	[IPR007655]	[IPR011990]	[IPR019734]	[None]	[None]	[None]	[None]	[None]	[None]	[None]	[None]	B	10	lake sediment; Wetland water with mud; hospital sewage; Sewage
243	243		243	A0A2G2QBY4	A0A2G2QBY4	FALSE	[A0A2G2QBY4]	1	[FAMILY]	1	1770	#FF0000	[Methylophaga sp.]	[2024840]	[TrEMBL]	[Peptide signal ]	[NA]	[COB23_06835]	[EMBL-CDS:PHS69326.1]	[Bacteria]	[NA]	[Proteobacteria]	[Gammaproteobacteria]	[Thiotrichales]	[Piscirickettsiaceae]	[Methylophaga]	[Methylophaga sp.]	[None]	[PF04575]	[None]	[None]	[IPR007655]	[IPR011990]	[None]	[None]	[None]	[None]	[None]	[None]	[None]	[None]	[None]	B	1	marine hydrothermal sediment
244	244		244	A0A377H5J9	A0A377H5J9	FALSE	[A0A377H5J9, A0A379AUH0, U1H2L4]	3	[FAMILY]	1	1770	#FF0000	[Gallibacterium anatis., Avibacterium avium , Gallibacterium anatis 12656/12.]	[750, 751, 1195244]	[TrEMBL]	[TPR repeat-containing protein NMB0313 , Uncharacterized protein ]	[NA]	[NCTC11413_00975, NCTC11297_01828, N561_05325]	[GI:517157808, EMBL-CDS:STO37855.1, REFSEQ:WP_018346626.1, EMBL-CDS:SUB24773.1, GI:545092166, GI:540072520, EMBL-CDS:ERF78641.1, REFSEQ:WP_021461520.1]	[Bacteria]	[NA]	[Proteobacteria]	[Gammaproteobacteria]	[Pasteurellales]	[Pasteurellaceae]	[Gallibacterium, Avibacterium]	[Gallibacterium anatis., Avibacterium avium , Gallibacterium anatis 12656/12.]	[None]	[PF04575, PF14559]	[None]	[None]	[IPR007655]	[IPR011990]	[None]	[None]	[None]	[None]	[None]	[fig|1195244.3.peg.1037]	[None]	[None]	[None]	A	4	Christensen, H., Bisgaard, M., Bojesen, A.M., Mutters, R., and Olsen, J.E. "Genetic relationships among avian isolates classified as Pasteurella haemolytica, 'Actinobacillus salpingitidis' or Pasteurella anatis with proposal of Gallibacterium anatis gen. nov., comb. nov. and description of additional genomospecies within Gallibacterium gen. nov." Int. J. Syst. Evol. Microbiol. (2003) 53:275-287. …
245	245		245	A0A009GRC5	A0A009GRC5	FALSE	[A0A009GRC5, A0A009HGX5, A0A009HRG8, A0A009KH30, A0A009LP56, A0A009MNK7, A0A009Q4Y2, A0A010JJT1, A0A011K3C3, A0A013SL87, A0A013T105, A0A022IVK6, A0A022KNX5, A0A062FEC8, A0A062GZA1, A0A062KMX9, A0A062M2Z1, A0A072CXD8, A0A077KYC8, A0A0A8TFJ1, A0A0D5YKF0, A0A0D8GUF9, A0A0E1FHI2, A0A0M3A331, A0A0Q1QSJ5, A0A0Q7FUM2, A0A0R0RUS7, A0A101BYT1, A0A151YR36, A0A1A0GMK0, A0A1B8UFP4, A0A1C2U7Y1, A0A1C2UT42, A0…	77	[FAMILY]	1	1770	#FF0000	[Acinetobacter baumannii 118362., Acinetobacter sp. 1289694., Acinetobacter baumannii 1295743., Acinetobacter baumannii 1437282., Acinetobacter baumannii 146457., Acinetobacter sp. 1475718., Acinetobacter baumannii 625974., Acinetobacter sp. 1542444., Acinetobacter sp. 723929., Acinetobacter sp. 826659., Acinetobacter sp. 742879., Acinetobacter sp. 1000160., Acinetobacter sp. 478810., Acinetobact…	[1310618, 1310609, 1310613, 1310638, 1310623, 1310652, 1310607, 1310681, 1310711, 1310764, 1310791, 1310800, 1310720, 1310668, 1310685, 1310709, 1485002, 106649, 106648, 470, 1646532, 48296, 1736444, 1785128, 471, 134534, 1761742, 1502768, 1895695, 1776741, 1827285, 573, 2485131, 575585, 436717, 497978, 903918, 903945, 1217713, 1217655, 1217656, 1217651, 1217653, 981324, 1217649, 1217648, 1217630…	[TrEMBL]	[Uncharacterized protein , Peptide signal protein , FIG076926: outer membrane protein , TPR repeat-containing protein NMB0313 , Peptide signal , Uncharacterized protein DUF560 , PF04575 family protein ]	[NA]	[J517_0815, J508_0788, J512_1049, J537_0931, J522_2644, J551_0754, J506_0122, J580_1364, J610_0817, J663_1225, J690_2906, J699_00417, J619_00579, J567_1106, J584_0284, J608_5026, J608_3037, DT74_07795, AS4_16620, ABUW_2983, AB719_05145, CAS83_05380, AAV97_17080, APB94_09040, ASC84_16870, APC53_07760, NDM229_13745, AWW73_15775, A9988_05035, NG55_00375, BFR63_05535, BFR70_04825, BFR91_18665, SAMN04…	[GI:488013996, GI:587796286, EMBL-CDS:EXA88790.1, REFSEQ:WP_002085395.1, GI:587798586, EMBL-CDS:EXA91022.1, GI:691137035, GI:587815197, EMBL-CDS:EXB06812.1, REFSEQ:WP_032050861.1, GI:696297031, GI:587837297, EMBL-CDS:EXB28060.1, REFSEQ:WP_032872589.1, GI:696294036, GI:587857098, EMBL-CDS:EXB47076.1, REFSEQ:WP_032869668.1, GI:587890251, EMBL-CDS:EXB78902.1, GI:587922488, GI:446754376, EMBL-CDS:EXC…	[Bacteria]	[NA]	[Proteobacteria]	[Gammaproteobacteria]	[Pseudomonadales, Enterobacterales]	[Moraxellaceae, Enterobacteriaceae]	[Acinetobacter, Klebsiella]	[Acinetobacter baumannii 118362., Acinetobacter sp. 1289694., Acinetobacter baumannii 1295743., Acinetobacter baumannii 1437282., Acinetobacter baumannii 146457., Acinetobacter sp. 1475718., Acinetobacter baumannii 625974., Acinetobacter sp. 1542444., Acinetobacter sp. 723929., Acinetobacter sp. 826659., Acinetobacter sp. 742879., Acinetobacter sp. 1000160., Acinetobacter sp. 478810., Acinetobact…	[None]	[PF04575]	[None]	[None]	[IPR007655]	[IPR011990]	[None]	[None]	[None]	[None]	[abw:BL01_11280, abau:IX87_00965, acd:AOLE_14780, abz:ABZJ_01016]	[fig|1310618.3.peg.805, fig|1310609.3.peg.768, fig|1310613.3.peg.1002, fig|1310638.3.peg.901, fig|1310623.3.peg.2490, fig|1310652.3.peg.736, fig|1310607.3.peg.123, fig|1310681.3.peg.1357, fig|1310711.3.peg.800, fig|1310764.3.peg.1194, fig|1310791.3.peg.2820, fig|1310800.122.peg.416, fig|1310668.3.peg.1065, fig|1310685.3.peg.276, fig|1310709.3.peg.4704, fig|1310709.3.peg.2896, fig|470.1345.peg.293…	[436717.AOLE_14780]	[Skin, Not Specified, Airways, Wound]	[Anaerobe,Aerobe, Not Specified, Aerobe]	B	3	hospitals, host body fluids/urine, wastewater?, blood
246	246		246	A0A0M0TAY5	A0A0M0TAY5	FALSE	[A0A0M0TAY5]	1	[FAMILY]	1	1770	#FF0000	[Xenorhabdus sp. GDc328.]	[742178]	[TrEMBL]	[Uncharacterized protein ]	[NA]	[AFK69_07485]	[GI:923011589, GI:836621329, EMBL-CDS:KOP33956.1, REFSEQ:WP_047771593.1]	[Bacteria]	[NA]	[Proteobacteria]	[Gammaproteobacteria]	[Enterobacterales]	[Morganellaceae]	[Xenorhabdus]	[Xenorhabdus sp. GDc328.]	[None]	[PF04575, PF14559]	[None]	[None]	[IPR007655]	[IPR011990]	[None]	[None]	[None]	[None]	[None]	[fig|742178.3.peg.1085]	[None]	[None]	[None]	B	5	Steinernema khoisanae
247	247		247	A0A0M1GP63	A0A0M1GP63	FALSE	[A0A0M1GP63, A0A2S9SG63, F9GN27]	3	[FAMILY]	1	1770	#FF0000	[Haemophilus sp. C1., Haemophilus influenzae., Haemophilus haemolyticus M19501.]	[1661745, 727, 1028803]	[TrEMBL]	[Membrane protein , TPR repeat-containing protein , Putative tPR-like protein ]	[NA]	[ABW51_02020, BV055_01278, GG9_0472]	[GI:924277659, GI:923354521, EMBL-CDS:KOQ98034.1, REFSEQ:WP_053465354.1, EMBL-CDS:PRM82122.1, GI:341950009, GI:491847789, EMBL-CDS:EGT76606.1, REFSEQ:WP_005630762.1]	[Bacteria]	[NA]	[Proteobacteria]	[Gammaproteobacteria]	[Pasteurellales]	[Pasteurellaceae]	[Haemophilus]	[Haemophilus sp. C1., Haemophilus influenzae., Haemophilus haemolyticus M19501.]	[None]	[PF04575]	[None]	[None]	[IPR007655]	[IPR011990]	[None]	[None]	[None]	[None]	[None]	[fig|1661745.3.peg.1564, fig|1028803.3.peg.493]	[1028803.GG9_0472]	[Airways, Not Specified]	[Facultative]	A	3	Homo sapiens Cystic fibrosis; mammals (rats, mice, chinchillas on "show biotic interactions"); Homo sapiens OP swab
248	248		248	A0A0M3GXS7	A0A0M3GXS7	FALSE	[A0A0M3GXS7, A0A154U4F4, A0A1D3G8F6, A0A1D3I1F5, A0A2K8EX29, A0A3G8HT73, A0A3N2UQ57, A0A3N2VGH2, A0A3N2VL39, A0A3N3D6I2, B4RML3]	11	[FAMILY]	1	1770	#FF0000	[Neisseria gonorrhoeae MIA_2011_03-10., Neisseria flavescens., Neisseria gonorrhoeae., Neisseria gonorrhoeae NG-k51.05., Neisseria gonorrhoeae (strain NCCP11945)]	[1351790, 484, 485, 1247414, 521006]	[TrEMBL]	[Uncharacterized protein , Outer membrane protein OmpU , DUF560 domain-containing protein ]	[NA]	[M736_02055, TW91_1383, WHOO_01115C, WHOF_00589, T556_06265, EGH14_06305, EGO85_08485, EGO74_08700, EGO73_09120, EGH16_06290, NGK_1373]	[GI:844689523, GI:830150465, EMBL-CDS:KLS51250.1, REFSEQ:WP_047918853.1, GI:1016437097, EMBL-CDS:KZC83901.1, GI:1227294064, GI:693765304, GI:1095777567, GI:1095700862, GI:636866087, GI:1095679665, GI:1095682290, GI:1095716754, GI:1227292055, GI:636861034, GI:1526083927, GI:1095724219, GI:1095799050, GI:1095737990, GI:1095705349, GI:1095755640, GI:1095804760, GI:1095803346, GI:1066426519, GI:10664…	[Bacteria]	[NA]	[Proteobacteria]	[Betaproteobacteria]	[Neisseriales]	[Neisseriaceae]	[Neisseria]	[Neisseria gonorrhoeae MIA_2011_03-10., Neisseria flavescens., Neisseria gonorrhoeae., Neisseria gonorrhoeae NG-k51.05., Neisseria gonorrhoeae (strain NCCP11945)]	[None]	[PF04575]	[None]	[IPR013026]	[IPR007655]	[IPR011990]	[None]	[None]	[None]	[None]	[ngk:NGK_1373]	[fig|1351790.3.peg.869, fig|484.7.peg.1677, fig|485.41.peg.1765, fig|485.42.peg.2161]	[None]	[Urogenital tract]	[Aerobe]	B	3	homo sapiens urinogenital fluid; Homo sapiens; homo sapiens; human male; …
249	249		249	A0A0N1EE49	A0A0N1EE49	FALSE	[A0A0N1EE49, A0A318ASA9]	2	[FAMILY]	1	1770	#FF0000	[Novosphingobium sp. ST904., Caulobacter sp. D5.]	[1684385, 357400]	[TrEMBL]	[Uncharacterized protein ]	[NA]	[ADT71_27155, DMC18_23270]	[GI:930196752, GI:935539394, EMBL-CDS:KPH58157.1, REFSEQ:WP_054441902.1, EMBL-CDS:PXA85076.1]	[Bacteria]	[NA]	[Proteobacteria]	[Alphaproteobacteria]	[Sphingomonadales, Caulobacterales]	[Sphingomonadaceae, Caulobacteraceae]	[Novosphingobium, Caulobacter]	[Novosphingobium sp. ST904., Caulobacter sp. D5.]	[None]	[PF04575, PF13432]	[None]	[IPR013026]	[IPR007655]	[IPR011990]	[None]	[None]	[None]	[None]	[None]	[fig|1684385.3.peg.2194]	[None]	[None]	[None]	B	2	Acer pseudoplatanus rhizosphere soil; Gutiérrez-García, K., Bustos-Díaz, E.D., Corona-Gómez, J.A., Ramos-Aboites, H.E., Sélem-Mojica, N., Cruz-Morales, P., Pérez-Farrera, M.A., Barona-Gómez, F., and Cibrián-Jaramillo, A. "Cycad coralloid roots contain bacterial communities including Cyanobacteria and Caulobacter spp. that encode niche-specific biosynthetic gene clusters." Genome Biol. Evol. (2019…
250	250		250	A0A1B3JHP6	A0A1B3JHP6	FALSE	[A0A1B3JHP6, A0A1T0AQU2, A0A1V3JAC9]	3	[FAMILY]	1	1770	#FF0000	[Pasteurellaceae bacterium NI1060., Haemophilus paracuniculus., Rodentibacter genomosp. 2.]	[1679001, 734, 1908266]	[TrEMBL]	[TPR repeat protein , Uncharacterized protein ]	[NA]	[AC062_1503, B0187_08775, BKK55_11330]	[GI:1059453431, EMBL-CDS:AOF53595.1, GI:1151591085, EMBL-CDS:OOR98353.1, GI:1147311525, EMBL-CDS:OOF53339.1]	[Bacteria]	[NA]	[Proteobacteria]	[Gammaproteobacteria]	[Pasteurellales]	[Pasteurellaceae]	[NA, Haemophilus, Rodentibacter]	[Pasteurellaceae bacterium NI1060., Haemophilus paracuniculus., Rodentibacter genomosp. 2.]	[None]	[PF04575]	[None]	[None]	[IPR007655]	[IPR011990]	[None]	[None]	[None]	[None]	[None]	[None]	[None]	[None]	[None]	A	3	Mus musculus gingival tissue; Targowski, S., and Targowski, H. "Characterization of a Haemophilus paracuniculus isolated from gastrointestinal tracts of rabbits with mucoid enteritis." J. Clin. Microbiol. (1979) 9:33-37.; Adhikary, S., Nicklas, W., Bisgaard, M., Boot, R., Kuhnert, P., Waberschek, T., Aalbaek, B., Korczak, B., and Christensen, H. "Rodentibacter gen. nov. including Rodentibacter pn…
251	251		251	A0A1W9MYF6	A0A1W9MYF6	FALSE	[A0A1W9MYF6]	1	[FAMILY]	7	35	#FFC0CB	[Desulfobacteraceae bacterium IS3.]	[1934248]	[TrEMBL]	[Uncharacterized protein ]	[NA]	[BWK80_17340]	[GI:1176019291, EMBL-CDS:OQX25115.1]	[Bacteria]	[NA]	[Proteobacteria]	[Deltaproteobacteria]	[Desulfobacterales]	[Desulfobacteraceae]	[NA]	[Desulfobacteraceae bacterium IS3]	[None]	[PF04575, PF14559]	[None]	[IPR013026]	[IPR007655]	[IPR011990]	[IPR019734]	[None]	[None]	[None]	[None]	[None]	[None]	[None]	[None]		1	freshwater lake Lake Huron microbial mat in sulfidic groundwater-fed sinkhole
252	252		252	A0A1X3CKT4	A0A1X3CKT4	FALSE	[A0A1X3CKT4]	1	[FAMILY]	1	1770	#FF0000	[Neisseria animaloris.]	[326522]	[TrEMBL]	[Uncharacterized protein ]	[NA]	[BWD08_02675]	[GI:1185385786, EMBL-CDS:OSI08155.1]	[Bacteria]	[NA]	[Proteobacteria]	[Betaproteobacteria]	[Neisseriales]	[Neisseriaceae]	[Neisseria]	[Neisseria animaloris.]	[None]	[PF04575]	[None]	[None]	[IPR007655]	[None]	[None]	[None]	[None]	[None]	[None]	[None]	[None]	[None]	[None]	A	3	Homo sapiens Vandamme, P., Holmes, B., Bercovier, H., and Coenye, T. "Classification of Centers for Disease Control Group Eugonic Fermenter (EF)-4a and EF-4b as Neisseria animaloris sp. nov. and Neisseria zoodegmatis sp. nov., respectively." Int. J. Syst. Evol. Microbiol. (2006) 56:1801-1805.
253	253		253	A0A376BMW7	A0A376BMW7	FALSE	[A0A376BMW7]	1	[FAMILY]	1	1770	#FF0000	[Alysiella crassa.]	[153491]	[TrEMBL]	[TPR repeat-containing protein NMB0313 ]	[NA]	[NCTC10283_01129]	[GI:736178353, EMBL-CDS:SSY70998.1, REFSEQ:WP_034295292.1]	[Bacteria]	[NA]	[Proteobacteria]	[Betaproteobacteria]	[Neisseriales]	[Neisseriaceae]	[Alysiella]	[Alysiella crassa.]	[None]	[PF04575]	[None]	[None]	[IPR007655]	[IPR011990]	[None]	[None]	[None]	[None]	[None]	[None]	[None]	[None]	[None]	A	3	Sheep
254	254		254	C4GLX8	C4GLX8	FALSE	[C4GLX8]	1	[FAMILY]	1	1770	#FF0000	[Kingella oralis ATCC 51147.]	[629741]	[TrEMBL]	[Uncharacterized protein ]	[NA]	[GCWU000324_02702]	[GI:489894719, GI:237865993, EMBL-CDS:EEP67129.1, REFSEQ:WP_003798169.1]	[Bacteria]	[NA]	[Proteobacteria]	[Betaproteobacteria]	[Neisseriales]	[Neisseriaceae]	[Kingella]	[Kingella oralis ATCC 51147.]	[None]	[PF04575]	[None]	[None]	[IPR007655]	[IPR011990]	[None]	[None]	[None]	[None]	[None]	[None]	[629741.GCWU000324_02702]	[Oral]	[Not Specified]	A	3	Homo sapiens oral cavity
255	255		255	S2K139	S2K139	FALSE	[S2K139]	1	[FAMILY]	1	1770	#FF0000	[Pseudomonas plecoglossicida NB2011.]	[1330531]	[TrEMBL]	[Putative peptide signal ]	[NA]	[L321_18517]	[GI:511101436, GI:511761303, EMBL-CDS:EPB94367.1, REFSEQ:WP_016394504.1]	[Bacteria]	[NA]	[Proteobacteria]	[Gammaproteobacteria]	[Pseudomonadales]	[Pseudomonadaceae]	[Pseudomonas]	[Pseudomonas plecoglossicida NB2011.]	[None]	[PF04575]	[None]	[None]	[IPR007655]	[IPR011990]	[None]	[None]	[None]	[None]	[None]	[fig|1330531.3.peg.3637]	[None]	[None]	[None]	B	4	spleen of the diseased large yellow croaker fish Pseudosciaena crocea
256	256		256	A0A022PJR9	A0A022PJR9	FALSE	[A0A022PJR9, A0A081RW41, A0A0A0CQ65, A0A0F7LM40, A0A1B8YLM9, A0A1C0U1F2, A0A1G5Q0Z1, A0A1Q5U6N0, A0A254MDD0, A0A2G0PXI3, A0A2S8PUQ0, A0A2S8QBU3, A0A2S8QXS9, A0A329VK17, A0A329WDD6, A0A329WDU0, A0A329WKW8, A0A329X5P0, A0A329XGB5, B6VK97, W3VE51]	21	[FAMILY]	1	1770	#FF0000	[Photorhabdus luminescens BA1., Photorhabdus temperata subsp. temperata Meg1., Photorhabdus luminescens , Photorhabdus thracensis., Photorhabdus namnaonensis., Photorhabdus australis., Xenorhabdus thuongxuanensis., Xenorhabdus hominickii., Photorhabdus laumondii subsp. clarkei., Photorhabdus sp. S9-53., Photorhabdus sp. S10-54., Photorhabdus sp. S8-52., Photorhabdus sp. HUG-39., Photorhabdus bode…	[1393736, 1393735, 29488, 230089, 1851568, 286156, 1873484, 351679, 2029685, 2029683, 2029684, 2029682, 2029680, 2029681, 553480, 1004151]	[TrEMBL]	[Thioredoxin domain-containing protein , Uncharacterized protein , TPR repeat-containing protein , Tetratricopeptide repeat-containing protein , DUF560 domain-containing protein ]	[NA]	[BA1DRAFT_01531, MEG1DRAFT_02452, KS18_12575, VY86_14055, Phpb_00537, Ppb6_03143, SAMN02982990_00762, Xentx_00807, B5C26_10810, Xhom_03380, C6H66_22930, C6H69_14315, C6H65_16935, CKY01_06130, CKY03_05785, CKY05_05025, CKY04_05930, CKY10_05850, CKY02_04850, PA, PTE_00540]	[GI:738890144, GI:604179216, EMBL-CDS:EYU15906.1, REFSEQ:WP_036777576.1, GI:738954953, GI:662548435, EMBL-CDS:KER02894.1, REFSEQ:WP_036839389.1, GI:738923832, GI:699003037, EMBL-CDS:KGM27718.1, REFSEQ:WP_036810598.1, GI:822546492, GI:822097323, EMBL-CDS:AKH64274.1, REFSEQ:WP_046975400.1, GI:1043546000, GI:1043497089, EMBL-CDS:OCA56038.1, REFSEQ:WP_065389055.1, GI:1049327194, GI:1048998881, EMBL-C…	[Bacteria]	[NA]	[Proteobacteria]	[Gammaproteobacteria]	[Enterobacterales]	[Morganellaceae]	[Photorhabdus, Xenorhabdus]	[Photorhabdus luminescens BA1., Photorhabdus temperata subsp. temperata Meg1., Photorhabdus luminescens , Photorhabdus thracensis., Photorhabdus namnaonensis., Photorhabdus australis., Xenorhabdus thuongxuanensis., Xenorhabdus hominickii., Photorhabdus laumondii subsp. clarkei., Photorhabdus sp. S9-53., Photorhabdus sp. S10-54., Photorhabdus sp. S8-52., Photorhabdus sp. HUG-39., Photorhabdus bode…	[None]	[PF04575, PF14559]	[None]	[IPR013026]	[IPR007655]	[IPR011990]	[None]	[None]	[None]	[None]	[ptt:VY86_14055, xho:A9255_05420, pay:PAU_01245]	[fig|1393736.3.peg.1545, fig|1393735.3.peg.2508, fig|230089.6.peg.3163, fig|29488.15.peg.595, fig|286156.4.peg.3577, fig|1004151.3.peg.598]	[553480.PAU_01245]	[Blood]	[Facultative]	B	5	Heterorhabdus and Steinernema nematodes
257	257		257	A0A063XZ54	A0A063XZ54	FALSE	[A0A063XZ54, A0A0G4JV23, A0A1E7R6U6, A0A1L6KMN1, A0A2T5XMZ0, A0A372MNA6, A0A3L9M9X0, N8R2M9, N9GK56, N9LJG1, V2V4W6]	11	[FAMILY]	1	1770	#FF0000	[Nitrincola lacisaponensis., Brenneria goodwinii., Acinetobacter proteolyticus., Acinetobacter haemolyticus., Asticcacaulis sp. CF398., Acinetobacter sp. 2JN-4., Acinetobacter sp. CIP-A165., Acinetobacter haemolyticus NIPH 261., Acinetobacter sp. NIPH 298., Acinetobacter gyllenbergii NIPH 230.]	[267850, 1109412, 1776741, 29430, 2135738, 2479844, 40373, 1217986, 1217692, 1217658]	[TrEMBL]	[Outer membrane protein , FIG076926: outer membrane protein , Peptide signal protein , Uncharacterized protein DUF560 , DUF560 domain-containing protein , Uncharacterized protein ]	[NA]	[ADINL_2783, BN1221_02226, BJD20_16695, AHTJS_08025, C8K45_1603, C7R83_09670, EAH57_06845, F991_02140, F926_01983, F903_02138, F987_00423]	[GI:635197820, EMBL-CDS:KDE38769.1, EMBL-CDS:CPR16699.1, GI:1074939525, GI:1074030123, EMBL-CDS:OEY95032.1, REFSEQ:WP_070075325.1, GI:1126519933, GI:1128948770, EMBL-CDS:APR70332.1, REFSEQ:WP_075315600.1, EMBL-CDS:PTW97297.1, GI:515966144, EMBL-CDS:RFX67857.1, EMBL-CDS:SUU19851.1, REFSEQ:WP_017396727.1, EMBL-CDS:RLZ09611.1, GI:490809046, GI:479878626, EMBL-CDS:ENU29653.1, REFSEQ:WP_004671167.1, G…	[Bacteria]	[NA]	[Proteobacteria]	[Gammaproteobacteria, Alphaproteobacteria]	[Oceanospirillales, Enterobacterales, Pseudomonadales, Caulobacterales]	[Oceanospirillaceae, Pectobacteriaceae, Moraxellaceae, Caulobacteraceae]	[Nitrincola, Brenneria, Acinetobacter, Asticcacaulis]	[Nitrincola lacisaponensis., Brenneria goodwinii., Acinetobacter proteolyticus., Acinetobacter haemolyticus., Asticcacaulis sp. CF398., Acinetobacter sp. 2JN-4., Acinetobacter sp. CIP-A165., Acinetobacter haemolyticus NIPH 261., Acinetobacter sp. NIPH 298., Acinetobacter gyllenbergii NIPH 230.]	[None]	[PF04575]	[None]	[None]	[IPR007655]	[IPR011990]	[None]	[None]	[None]	[None]	[ahl:AHTJS_08025]	[fig|267850.7.peg.2736, fig|40373.3.peg.2074, fig|1217986.3.peg.1951, fig|1217692.3.peg.2107, fig|1217658.3.peg.373]	[None]	[None]	[None]	B	10	Dimitriu, P.A., Shukla, S.K., Conradt, J., Marquez, M.C., Ventosa, A., Maglia, A., Peyton, B.M., Pinkart, H.C., and Mormile, M. "Nitrincola lacisaponensis gen. nov., sp., nov., a novel alkaliphilic bacterium isolated from an alkaline, saline lake." Int. J. Syst. Evol. Microbiol. (2005) 55:2273-2278. Published online 3 June 2005. DOI 10.1099/ijs.0.63647-0; Denman, S., Brady, C., Kirk, S., Cleenwer…
258	258		258	A0A0A2NK52	A0A0A2NK52	FALSE	[A0A0A2NK52, A0A1B6AYF2, A0A1C2DKM7, A0A1T1IC54, A0A1Y1PZB9, A0A222ZY30, A0A2U2BH80, A0A380W2X4, A0A3D0L153, A0A3G2HUN6, A0A3G3NK27, A0A3G6HGK8, A0A3N7C2B7, J0B1Z7]	14	[FAMILY]	1	1770	#FF0000	[Alcaligenes faecalis., Alcaligenes faecalis subsp. faecalis NBRC 13111., Pseudomonas xanthomarina., Pseudomonas sp. MF4836., Alcaligenes faecalis subsp. phenolicus., Alcaligenes faecalis subsp. faecalis., Alcaligenes aquatilis., Pseudomonas sp. KBW05., Alcaligenes faecalis subsp. faecalis NCIB 8687.]	[511, 1218102, 271420, 1960827, 232846, 32001, 323284, 2153360, 1156918]	[TrEMBL]	[Uncharacterized protein , Peptide signal , TPR repeat-containing protein NMB0313 , DUF560 domain-containing protein ]	[NA]	[JT27_01015, AFA2_00844, BBI09_16280, MF4836_05900, BV899_06320, AFA_08135, DF183_16325, NCTC10388_03664, DEO64_08440, D3M96_09330, D6I95_01620, EGY22_12485, DBR46_06955, QWA_05740]	[GI:700681262, GI:737284647, EMBL-CDS:KGP03264.1, REFSEQ:WP_035267977.1, GI:755129739, EMBL-CDS:GAU72531.1, REFSEQ:WP_042479982.1, GI:1053189991, GI:1052212271, EMBL-CDS:OCX15331.1, REFSEQ:WP_065985205.1, GI:1152539978, EMBL-CDS:OOV99768.1, GI:1175592926, EMBL-CDS:OQV33665.1, GI:1228195978, EMBL-CDS:ASR89411.1, EMBL-CDS:PWE13373.1, EMBL-CDS:SUU82237.1, EMBL-CDS:HCA17147.1, GI:1494636377, EMBL-CDS…	[Bacteria]	[NA]	[Proteobacteria]	[Betaproteobacteria, Gammaproteobacteria]	[Burkholderiales, Pseudomonadales]	[Alcaligenaceae, Pseudomonadaceae]	[Alcaligenes, Pseudomonas]	[Alcaligenes faecalis., Alcaligenes faecalis subsp. faecalis NBRC 13111., Pseudomonas xanthomarina., Pseudomonas sp. MF4836., Alcaligenes faecalis subsp. phenolicus., Alcaligenes faecalis subsp. faecalis., Alcaligenes aquatilis., Pseudomonas sp. KBW05., Alcaligenes faecalis subsp. faecalis NCIB 8687.]	[None]	[PF04575, PF14559]	[None]	[IPR013026]	[IPR007655]	[IPR011990]	[IPR019734]	[None]	[None]	[None]	[afq:AFA_08135]	[fig|1156918.4.peg.1138]	[None]	[Gastrointestinal tract]	[Not Specified]	B	10	found in hospitals, wastewater, wheat roots etc.; "free-living"; Romanenko, L.A., Uchino, M., Falsen, E., Lysenko, A.M., Zhukova, N.V., and Mikhailov, V.V. "Pseudomonas xanthomarina sp. nov., a novel bacterium isolated from marine ascidian." J. Gen. Appl. Microbiol. (2005) 51:65-71. (invertebrate); meat processing facility; Rehfuss, M., and Urban, J. "Alcaligenes faecalis subsp. phenolicus subsp.…
259	259		259	A0A1Q3YJB6	A0A1Q3YJB6	FALSE	[A0A1Q3YJB6]	1	[FAMILY]	1	1770	#FF0000	[Burkholderiales bacterium 70-64.]	[1895733]	[TrEMBL]	[Uncharacterized protein ]	[NA]	[BGO72_12410]	[GI:1113442035, EMBL-CDS:OJX03902.1]	[Bacteria]	[NA]	[Proteobacteria]	[Betaproteobacteria]	[Burkholderiales]	[NA]	[NA]	[Burkholderiales bacterium 70-64.]	[None]	[PF04575, PF14559]	[None]	[IPR013026]	[IPR007655]	[IPR011990]	[IPR019734]	[None]	[None]	[None]	[None]	[None]	[None]	[None]	[None]	B	9	Thiocyanate ramp bioreactor
260	260		260	A0A1W9XB72	A0A1W9XB72	FALSE	[A0A1W9XB72]	1	[FAMILY]	7	35	#FFC0CB	[Desulfobacteraceae bacterium 4572_88.]	[1972444]	[TrEMBL]	[Uncharacterized protein ]	[NA]	[B6245_13345]	[GI:1176250381, EMBL-CDS:OQY58148.1]	[Bacteria]	[NA]	[Proteobacteria]	[Deltaproteobacteria]	[Desulfobacterales]	[Desulfobacteraceae]	[NA]	[Desulfobacteraceae bacterium 4572_88]	[None]	[PF04575, PF07719, PF13174, PF13432]	[None]	[IPR013026]	[IPR007655]	[IPR011990]	[IPR013105, IPR019734]	[None]	[None]	[None]	[None]	[None]	[None]	[None]	[None]		1	deep-sea hydrothermal vent sediments from dive 4572
261	261		261	A0A2K2G3E1	A0A2K2G3E1	FALSE	[A0A2K2G3E1]	1	[FAMILY]	1	1770	#FF0000	[Novosphingobium guangzhouense.]	[1850347]	[TrEMBL]	[Uncharacterized protein ]	[NA]	[A8V01_16345]	[EMBL-CDS:PNU05559.1]	[Bacteria]	[NA]	[Proteobacteria]	[Alphaproteobacteria]	[Sphingomonadales]	[Sphingomonadaceae]	[Novosphingobium]	[Novosphingobium guangzhouense.]	[None]	[PF04575]	[None]	[None]	[IPR007655]	[IPR011990]	[None]	[None]	[None]	[None]	[None]	[None]	[None]	[None]	[None]	B	8	oil polluted soil Sha, S., Zhong, J., Chen, B., Lin, L., and Luan, T. "Novosphingobium guangzhouense sp. nov., with the ability to degrade 1-methylphenanthrene." Int. J. Syst. Evol. Microbiol. (2017) 67:489-497.
262	262		262	A0A3A4SRM8	A0A3A4SRM8	FALSE	[A0A3A4SRM8]	1	[FAMILY]	7	35	#FFC0CB	[Desulfobacteraceae bacterium.]	[2049433]	[TrEMBL]	[DUF560 domain-containing protein ]	[NA]	[C4518_08060]	[EMBL-CDS:RJP91427.1]	[Bacteria]	[NA]	[Proteobacteria]	[Deltaproteobacteria]	[Desulfobacterales]	[Desulfobacteraceae]	[NA]	[Desulfobacteraceae bacterium]	[None]	[PF04575, PF13432, PF14559]	[None]	[IPR013026]	[IPR007655]	[IPR011990]	[IPR019734]	[None]	[None]	[None]	[None]	[None]	[None]	[None]	[None]		1	bioplastic (PHA) biofilm from water-sediment interface of coastal lagoon/deep sea sediments associated with petroleum seepage/hot spring sediment/ marine hydrothermal vent chimney sediment…
263	263		263	A0A3N2V0U7	A0A3N2V0U7	FALSE	[A0A3N2V0U7, C5TJ17]	2	[FAMILY]	1	1770	#FF0000	[Neisseria gonorrhoeae., Neisseria flavescens SK114.]	[485, 596320]	[TrEMBL]	[DUF560 domain-containing protein , Tetratricopeptide repeat protein ]	[NA]	[EGH17_03665, NEIFL0001_1470]	[GI:1095786441, GI:1095778685, GI:1095771270, GI:1095757625, GI:1095766119, GI:911520878, GI:1095741044, GI:1095681699, GI:1095723365, GI:1095715045, GI:1095813410, GI:1095755219, GI:1095784699, GI:1095781639, GI:1095687527, GI:1095781726, GI:1095794992, GI:1095819711, GI:1095780424, GI:1095681878, GI:1526078772, GI:1095768416, GI:1095705366, GI:1095766128, GI:1095744320, GI:1095815355, EMBL-CDS:…	[Bacteria]	[NA]	[Proteobacteria]	[Betaproteobacteria]	[Neisseriales]	[Neisseriaceae]	[Neisseria]	[Neisseria gonorrhoeae., Neisseria flavescens SK114.]	[None]	[PF04575]	[None]	[IPR013026]	[IPR007655]	[IPR011990]	[None]	[None]	[None]	[None]	[None]	[None]	[596320.NEIFL0001_1470]	[Skin]	[Aerobe]	B	3	homo sapiens; Homo sapiens skin
264	264		264	A0A3N4N4H8	A0A3N4N4H8	FALSE	[A0A3N4N4H8, A0A3N4N9I4]	2	[FAMILY]	1	1770	#FF0000	[Neisseria sp. 10011., Neisseria sp. 10009.]	[1853280, 1853277]	[TrEMBL]	[DUF560 domain-containing protein ]	[NA]	[EGK75_00390, EGK74_00385]	[EMBL-CDS:RPD91041.1, EMBL-CDS:RPD90847.1]	[Bacteria]	[NA]	[Proteobacteria]	[Betaproteobacteria]	[Neisseriales]	[Neisseriaceae]	[Neisseria]	[Neisseria sp. 10011., Neisseria sp. 10009.]	[None]	[PF04575]	[None]	[IPR013026]	[IPR007655]	[IPR011990]	[None]	[None]	[None]	[None]	[None]	[None]	[None]	[None]	[None]	A	3	rectal contents of Ochotona curzoniae (pika); Ochotona curzoniae
265	265		265	E8UCW3	E8UCW3	FALSE	[E8UCW3, I7IIX5]	2	[FAMILY]	1	1770	#FF0000	[Taylorella equigenitalis (strain MCE9), Taylorella equigenitalis 14/56.]	[937774, 1091497]	[TrEMBL]	[Outer membrane protein , Uncharacterized protein ]	[NA]	[TEQUI_1301, KUK_0565]	[GI:317109475, GI:503287795, EMBL-CDS:ADU92221.1, REFSEQ:WP_013522456.1, GI:505368265, GI:399115076, EMBL-CDS:CCG17875.1, REFSEQ:WP_015555367.1]	[Bacteria]	[NA]	[Proteobacteria]	[Betaproteobacteria]	[Burkholderiales]	[Alcaligenaceae]	[Taylorella]	[Taylorella equigenitalis (strain MCE9), Taylorella equigenitalis 14/56.]	[None]	[PF04575]	[None]	[None]	[IPR007655]	[IPR011990]	[None]	[None]	[None]	[None]	[teq:TEQUI_1301, teg:KUK_0565]	[None]	[937774.TEQUI_1301]	[None]	[None]	B	3	Hebert, L., Moumen, B., Duquesne, F., Breuil, M.-F., Laugier, C., Batto, J.-M., Renault, P., and Petry, S. "Genome sequence of Taylorella equigenitalis MCE9, the causative agent of contagious equine metritis." J. Bacteriol. (2011) 193:1785.; Equus caballus
266	266		266	G4CJC3	G4CJC3	FALSE	[G4CJC3]	1	[FAMILY]	1	1770	#FF0000	[Neisseria shayeganii 871.]	[1032488]	[TrEMBL]	[Uncharacterized protein ]	[NA]	[HMPREF9371_1713]	[GI:496410538, GI:348013159, EMBL-CDS:EGY52083.1, REFSEQ:WP_009119402.1]	[Bacteria]	[NA]	[Proteobacteria]	[Betaproteobacteria]	[Neisseriales]	[Neisseriaceae]	[Neisseria]	[Neisseria shayeganii 871.]	[None]	[PF04575, PF14559]	[None]	[None]	[IPR007655]	[IPR011990]	[None]	[None]	[None]	[None]	[None]	[fig|1032488.3.peg.1621]	[None]	[Airways]	[Aerobe]	A	3	Homo sapiens airways
267	267		267	A0A066RPT4	A0A066RPT4	FALSE	[A0A066RPT4, A0A3A8F326, J2QE83]	3	[FAMILY]	1	1770	#FF0000	[Photobacterium galatheae., Acinetobacter sp. WCHAc060007., Caulobacter sp. AP07.]	[1654360, 2419605, 1144304]	[TrEMBL]	[Uncharacterized protein , DUF560 domain-containing protein , Cytochrome c biogenesis factor ]	[NA]	[EA58_05935, D7V31_10435, PMI01_00024]	[GI:636574953, EMBL-CDS:KDM92480.1, EMBL-CDS:RKG41427.1, GI:398045764, GI:494935375, EMBL-CDS:EJL38457.1, REFSEQ:WP_007661406.1]	[Bacteria]	[NA]	[Proteobacteria]	[Gammaproteobacteria, Alphaproteobacteria]	[Vibrionales, Pseudomonadales, Caulobacterales]	[Vibrionaceae, Moraxellaceae, Caulobacteraceae]	[Photobacterium, Acinetobacter, Caulobacter]	[Photobacterium galatheae., Acinetobacter sp. WCHAc060007., Caulobacter sp. AP07.]	[None]	[PF04575]	[None]	[IPR013026]	[IPR007655]	[IPR011990]	[IPR019734]	[None]	[None]	[None]	[None]	[fig|1144304.3.peg.11]	[None]	[None]	[None]	B	10	Machado, H., Giubergia, S, Mateiu, R.V., and Gram, L. "Photobacterium galatheae sp. nov., a bioactive bacterium isolated from a mussel in the Solomon Sea." Int. J. Syst. Evol. Microbiol. (2015) 65:4503-4507.; Sewage; We sampled P. deltoides at sites along the Caney Fork River in central Tennessee and at Yadkin River in North Carolina, USA. These sites represent ecotypes and soil conditions that a…
268	268		268	A0A068R7Z1	A0A068R7Z1	FALSE	[A0A068R7Z1]	1	[FAMILY]	1	1770	#FF0000	[Xenorhabdus poinarii G6.]	[1354304]	[TrEMBL]	[Uncharacterized protein ]	[NA]	[XPG1_3696]	[GI:661566913, GI:800931755, EMBL-CDS:CDG23323.1, REFSEQ:WP_045960257.1]	[Bacteria]	[NA]	[Proteobacteria]	[Gammaproteobacteria]	[Enterobacterales]	[Morganellaceae]	[Xenorhabdus]	[Xenorhabdus poinarii G6.]	[None]	[PF04575, PF14559]	[None]	[None]	[IPR007655]	[IPR011990]	[None]	[None]	[None]	[None]	[xpo:XPG1_3696]	[None]	[None]	[None]	[None]	B	5	Steinernema nematode
269	269		269	A0A1W9N529	A0A1W9N529	FALSE	[A0A1W9N529, A0A3C1SAV7]	2	[FAMILY]	7	35	#FFC0CB	[Desulfobacteraceae bacterium IS3., Desulfobacteraceae bacterium.]	[1934248, 2049433]	[TrEMBL]	[Uncharacterized protein ]	[NA]	[BWK80_05315, DCQ37_13890]	[GI:1176021773, EMBL-CDS:OQX27435.1, EMBL-CDS:HAO21456.1]	[Bacteria]	[NA]	[Proteobacteria]	[Deltaproteobacteria]	[Desulfobacterales]	[Desulfobacteraceae]	[NA]	[Desulfobacteraceae bacterium IS3, Desulfobacteraceae bacterium]	[None]	[PF04575, PF13174, PF14559]	[None]	[IPR013026]	[IPR007655]	[IPR011990]	[IPR019734]	[None]	[None]	[None]	[None]	[None]	[None]	[None]	[None]		1	freshwater lake Lake Huron microbial mat in sulfidic groundwater-fed sinkhole; bioplastic (PHA) biofilm from water-sediment interface of coastal lagoon/deep sea sediments associated with petroleum seepage/hot spring sediment/ marine hydrothermal vent chimney sediment...
270	270		270	A0A2P7TXN0	A0A2P7TXN0	FALSE	[A0A2P7TXN0]	1	[FAMILY]	1	1770	#FF0000	[Neisseria iguanae.]	[90242]	[TrEMBL]	[Uncharacterized protein ]	[NA]	[C7N83_12090]	[EMBL-CDS:PSJ79460.1]	[Bacteria]	[NA]	[Proteobacteria]	[Betaproteobacteria]	[Neisseriales]	[Neisseriaceae]	[Neisseria]	[Neisseria iguanae.]	[None]	[PF04575]	[None]	[IPR013026]	[IPR007655]	[IPR011990]	[None]	[None]	[None]	[None]	[None]	[None]	[None]	[None]	[None]	A	4	Barrett, S.J., Schlater, L.K., Montali, R.J., and Sneath, P.H.A. "A new species of Neisseria from iguanid lizards, Neisseria iguanae sp. nov." Lett. Appl. Microbiol. (1994) 18:200-202.
271	271		271	A0A369ZK05	A0A369ZK05	FALSE	[A0A369ZK05, A0A377HYW7]	2	[FAMILY]	1	1770	#FF0000	[Haemophilus parahaemolyticus.]	[735]	[TrEMBL]	[DUF560 domain-containing protein , Putative outer membrane protein ]	[NA]	[DPV98_01140, NCTC10794_00375]	[EMBL-CDS:RDF05906.1, EMBL-CDS:STO63364.1]	[Bacteria]	[NA]	[Proteobacteria]	[Gammaproteobacteria]	[Pasteurellales]	[Pasteurellaceae]	[Haemophilus]	[Haemophilus parahaemolyticus.]	[None]	[PF04575, PF14559]	[None]	[IPR013026]	[IPR007655]	[IPR011990]	[IPR019734]	[None]	[None]	[None]	[None]	[None]	[None]	[None]	[None]	A	3	homo sapiens
272	272		272	A0A3N4VGI0	A0A3N4VGI0	FALSE	[A0A3N4VGI0]	1	[FAMILY]	1	1770	#FF0000	[Vespertiliibacter pulmonis.]	[1443036]	[TrEMBL]	[Uncharacterized protein DUF560 ]	[NA]	[EDC46_1658]	[EMBL-CDS:RPE80833.1]	[Bacteria]	[NA]	[Proteobacteria]	[Gammaproteobacteria]	[Pasteurellales]	[Pasteurellaceae]	[Vespertiliibacter]	[Vespertiliibacter pulmonis.]	[None]	[PF04575]	[None]	[None]	[IPR007655]	[IPR011990]	[None]	[None]	[None]	[None]	[None]	[None]	[None]	[None]	[None]	A	3	Muhldorfer, K., Speck, S., and Wibbelt, G. "Proposal of Vespertiliibacter pulmonis gen. nov., sp. nov. and two genomospecies as new members of the family Pasteurellaceae isolated from European bats." Int. J. Syst. Evol. Microbiol. (2014) 64:2424-2430.
273	273		273	G7LND7	G7LND7	FALSE	[G7LND7]	1	[FAMILY]	1	1770	#FF0000	[Brenneria sp. EniD312.]	[598467]	[TrEMBL]	[Uncharacterized protein ]	[NA]	[BrE312_2830]	[GI:353676170, EMBL-CDS:EHD22203.1]	[Bacteria]	[NA]	[Proteobacteria]	[Gammaproteobacteria]	[Enterobacterales]	[Pectobacteriaceae]	[Brenneria]	[Brenneria sp. EniD312.]	[None]	[PF04575]	[None]	[None]	[IPR007655]	[None]	[None]	[None]	[None]	[None]	[None]	[None]	[None]	[None]	[None]	A	2	environment Plants, Agricultural, Plant Pathogen
274	274		274	A0A066UIM6	A0A066UIM6	FALSE	[A0A066UIM6]	1	[FAMILY]	1	1770	#FF0000	[Vibrio fortis.]	[212667]	[TrEMBL]	[Peptide signal ]	[NA]	[VFDL14_20385]	[GI:639230897, GI:695372747, EMBL-CDS:KDN27261.1, REFSEQ:WP_032552619.1]	[Bacteria]	[NA]	[Proteobacteria]	[Gammaproteobacteria]	[Vibrionales]	[Vibrionaceae]	[Vibrio]	[Vibrio fortis.]	[None]	[PF04575]	[None]	[IPR013026]	[IPR007655]	[IPR011990]	[None]	[None]	[None]	[None]	[None]	[None]	[None]	[None]	[None]	B	6	Strongylocentrotus intermedius host, Thompson, F.L., Thompson, C.C., Hoste, B., Vandemeulebroecke, K., Gullian, M., and Swings, J. "Vibrio fortis sp. nov. and Vibrio hepatarius sp. nov., isolated from aquatic animals and the marine environment." Int. J. Syst. Evol. Microbiol. (2003) 53:1495-1501. Published online 28 February 2003: DOI 10.1099/ijs.0.02658-0
275	275		275	A0A0M9E3R5	A0A0M9E3R5	FALSE	[A0A0M9E3R5]	1	[FAMILY]	7	35	#FFC0CB	[Candidatus Magnetomorum sp. HK-1.]	[1509431]	[TrEMBL]	[TPR repeat-containing protein ]	[NA]	[MHK_005756]	[GI:927679278, EMBL-CDS:KPA14025.1]	[Bacteria]	[NA]	[Proteobacteria]	[Deltaproteobacteria]	[Desulfobacterales]	[Desulfobacteraceae]	[Candidatus Magnetomorum]	[Candidatus Magnetomorum sp. HK-1]	[None]	[PF04575, PF13432, PF14559]	[None]	[IPR013026]	[IPR007655]	[IPR011990]	[IPR019734]	[None]	[None]	[None]	[None]	[None]	[None]	[None]	[None]		1	single cell amplified by MDA; North Sea, sediment, intertidal flat
276	276		276	A0A1A9RLW1	A0A1A9RLW1	FALSE	[A0A1A9RLW1, A0A1A9RSX2, A0A1A9RWU0, D7N0J1, F2BFD7]	5	[FAMILY]	1	1770	#FF0000	[Eikenella corrodens., Eikenella sp. NML02-A-017., Neisseria sp. oral taxon 014 str. F0314., Neisseria bacilliformis ATCC BAA-1200.]	[539, 1795827, 641149, 888742]	[TrEMBL]	[Uncharacterized protein ]	[NA]	[A7P90_04885, A7P89_03075, A7P95_06815, HMPREF9016_00848, HMPREF9123_2444]	[GI:1031418820, GI:1030150557, EMBL-CDS:OAM19804.1, REFSEQ:WP_064087638.1, GI:1031543912, GI:1030154445, EMBL-CDS:OAM23630.1, REFSEQ:WP_064105411.1, GI:1056067409, GI:1030158411, EMBL-CDS:OAM27523.1, REFSEQ:WP_067593072.1, GI:298283181, EMBL-CDS:EFI24668.1, GI:327462686, GI:494580285, EMBL-CDS:EGF09009.1, REFSEQ:WP_007343449.1]	[Bacteria]	[NA]	[Proteobacteria]	[Betaproteobacteria]	[Neisseriales]	[Neisseriaceae]	[Eikenella, Neisseria]	[Eikenella corrodens., Eikenella sp. NML02-A-017., Neisseria sp. oral taxon 014 str. F0314., Neisseria bacilliformis ATCC BAA-1200.]	[None]	[PF04575, PF14559]	[None]	[IPR013026]	[IPR007655]	[IPR011990]	[None]	[None]	[None]	[None]	[None]	[None]	[641149.HMPREF9016_00848, 888742.HMPREF9123_2444]	[Oral]	[Aerobe]	B	3	cat/dog/human (global biotic interactions); Homo sapiens blood; Homo sapiens subgingival; homo sapiens oral
277	277		277	A0A1H3EFE2	A0A1H3EFE2	FALSE	[A0A1H3EFE2, A0A1J1EC23, A0A2S9IGW8]	3	[FAMILY]	1	1770	#FF0000	[Lysobacter enzymogenes., Pantoea coffeiphila.]	[69, 1465635]	[TrEMBL]	[Uncharacterized protein ]	[NA]	[SAMN05421681_107290, LEN_4320, CQW29_03210]	[EMBL-CDS:SDX76634.1, GI:1105530725, EMBL-CDS:BAV99807.1, EMBL-CDS:PRD17035.1]	[Bacteria]	[NA]	[Proteobacteria]	[Gammaproteobacteria]	[Xanthomonadales, Enterobacterales]	[Xanthomonadaceae, Erwiniaceae]	[Lysobacter, Pantoea]	[Lysobacter enzymogenes., Pantoea coffeiphila.]	[None]	[PF04575]	[None]	[IPR013026]	[IPR007655]	[IPR011990]	[IPR019734]	[None]	[None]	[None]	[lem:LEN_4320]	[None]	[None]	[None]	[None]	B	10	All Lysobacter strains were isolated by F. D. Cook, and within each species all strains except one are from different soil or water samples Christensen, P., and Cook, F.D. "Lysobacter, a new genus of nonfruiting, gliding bacteria with a high base ratio." Int. J. Syst. Bacteriol. (1978) 28:367-393.; Guele, D., Fourny, G., Ageron, E., Le Fleche-Mateos, A., Vandenbogaert, M., Grimont, P.A.D., and Ci…
278	278		278	D0W2E9	D0W2E9	FALSE	[D0W2E9]	1	[FAMILY]	1	1770	#FF0000	[Neisseria cinerea ATCC 14685.]	[546262]	[TrEMBL]	[Uncharacterized protein ]	[NA]	[NEICINOT_03832]	[GI:269145578, EMBL-CDS:EEZ71996.1]	[Bacteria]	[NA]	[Proteobacteria]	[Betaproteobacteria]	[Neisseriales]	[Neisseriaceae]	[Neisseria]	[Neisseria cinerea ATCC 14685.]	[None]	[PF04575]	[None]	[None]	[IPR007655]	[None]	[None]	[None]	[None]	[None]	[None]	[None]	[546262.NEICINOT_03832]	[Airways]	[Aerobe]	A	3	Homo sapiens nasopharynx
279	279		279	M4RGW0	M4RGW0	FALSE	[M4RGW0]	1	[FAMILY]	1	1770	#FF0000	[Bibersteinia trehalosi USDA-ARS-USMARC-192.]	[1171377]	[TrEMBL]	[Outer membrane protein ]	[NA]	[WQG_3610]	[GI:505244681, GI:469488269, EMBL-CDS:AGH37642.1, REFSEQ:WP_015431783.1]	[Bacteria]	[NA]	[Proteobacteria]	[Gammaproteobacteria]	[Pasteurellales]	[Pasteurellaceae]	[Bibersteinia]	[Bibersteinia trehalosi USDA-ARS-USMARC-192.]	[None]	[PF04575]	[None]	[None]	[IPR007655]	[IPR011990]	[None]	[None]	[None]	[None]	[bto:WQG_3610]	[fig|1171377.3.peg.359]	[None]	[None]	[None]	A	3	Bos taurus mucus
280	280		280	A0A077N3V5	A0A077N3V5	FALSE	[A0A077N3V5, A0A077NEX6, A0A077PNR8, A0A0B6XGN3, A0A2D0INB7, A0A3D9U7X8]	6	[FAMILY]	1	1770	#FF0000	[Xenorhabdus bovienii str. feltiae Florida., Xenorhabdus bovienii str. puntauvense., Xenorhabdus bovienii str. kraussei Becker Underwood., Xenorhabdus bovienii., Xenorhabdus ehlersii., Xenorhabdus cabanillasii.]	[1397852, 1398201, 1398204, 40576, 290111, 351673]	[TrEMBL]	[Uncharacterized protein , Uncharacterized protein DUF560 ]	[NA]	[XBFFL1_2280006, XBP1_2070061, XBKB1_1270028, XBW1_4756, Xehl_02866, BDD26_0071]	[GI:740372865, EMBL-CDS:CDG92678.1, REFSEQ:WP_038208191.1, EMBL-CDS:CDG96405.1, GI:740358716, EMBL-CDS:CDH22683.1, REFSEQ:WP_038194829.1, GI:754501019, GI:810409308, EMBL-CDS:CDM92099.1, REFSEQ:WP_046337780.1, EMBL-CDS:PHM23337.1, EMBL-CDS:REF25578.1]	[Bacteria]	[NA]	[Proteobacteria]	[Gammaproteobacteria]	[Enterobacterales]	[Morganellaceae]	[Xenorhabdus]	[Xenorhabdus bovienii str. feltiae Florida., Xenorhabdus bovienii str. puntauvense., Xenorhabdus bovienii str. kraussei Becker Underwood., Xenorhabdus bovienii., Xenorhabdus ehlersii., Xenorhabdus cabanillasii.]	[None]	[PF04575, PF14559]	[None]	[IPR013026]	[IPR007655]	[IPR011990]	[None]	[None]	[None]	[None]	[xbv:XBW1_4756]	[None]	[None]	[None]	[None]	B	5	Steinernema nematodes
281	281		281	A0A086WIH0	A0A086WIH0	FALSE	[A0A086WIH0, A0A0D0JAN2, A0A0F4NY64, A0A1V0I4C5, A0A235CFZ7, A0A2A2CNM6, A0A2A2MLE6, A0A2S0SIZ9, A0A3A1PY54, U4E9C0]	10	[FAMILY]	1	1770	#FF0000	[Vibrio sp. B183., Vibrio harveyi , Vibrio neptunius., Vibrio coralliilyticus., Oceanimonas baumannii., Vibrio nigripulchritudo FTn2.]	[1526762, 669, 170651, 190893, 129578, 1238441]	[TrEMBL]	[Uncharacterized protein , Peptide signal , DUF560 domain-containing protein ]	[NA]	[IX95_22690, SN10_05295, TW84_16090, B6A42_01240, B6S09_14950, CKF94_15195, CKJ79_24850, CU052_26390, DS957_022020, VIBNIFTn2_420053]	[GI:672866762, GI:740327212, EMBL-CDS:KFI09570.1, REFSEQ:WP_038164110.1, GI:755271177, GI:756151274, EMBL-CDS:KIP76464.1, REFSEQ:WP_042600290.1, GI:800948431, GI:798738081, EMBL-CDS:KJY87798.1, REFSEQ:WP_045976652.1, GI:1169615640, EMBL-CDS:ARC91035.1, GI:1229459686, EMBL-CDS:OYD22765.1, EMBL-CDS:PAU37231.1, EMBL-CDS:PAW00806.1, GI:1379030897, EMBL-CDS:AWB02689.1, EMBL-CDS:RIW06177.1, EMBL-CDS:CC…	[Bacteria]	[NA]	[Proteobacteria]	[Gammaproteobacteria]	[Vibrionales, Aeromonadales]	[Vibrionaceae, Aeromonadaceae]	[Vibrio, Oceanimonas]	[Vibrio sp. B183., Vibrio harveyi , Vibrio neptunius., Vibrio coralliilyticus., Oceanimonas baumannii., Vibrio nigripulchritudo FTn2.]	[None]	[PF04575]	[None]	[IPR013026]	[IPR007655]	[IPR011990]	[None]	[None]	[None]	[None]	[None]	[fig|170651.7.peg.3354]	[None]	[None]	[None]	B	4	oyster; Gauger, E.J., and Gomez-Chiarri, M. "16S ribosomal DNA sequencing confirms the synonymy of Vibrio harveyi and V. carchariae." Dis. Aquat. Org. (2002) 52:39-46. (associated with fish and sharks); Thompson, F.L., Li, Y., Gomez-Gil, B., Thompson, C.C., Hoste, B., Vandemeulebroucke, K., Rupp, G.S., Pereira, A., De Bem, M.M., Sorgeloos, P., and Swings, J. "Vibrio neptunius sp. nov., Vibrio bra…
282	282		282	A0A1B8PXY8	A0A1B8PXY8	FALSE	[A0A1B8PXY8]	1	[FAMILY]	1	1770	#FF0000	[Moraxella osloensis.]	[34062]	[TrEMBL]	[Uncharacterized protein ]	[NA]	[A9299_05755]	[GI:1041971945, GI:1042209402, EMBL-CDS:OBX60903.1, REFSEQ:WP_065264103.1]	[Bacteria]	[NA]	[Proteobacteria]	[Gammaproteobacteria]	[Pseudomonadales]	[Moraxellaceae]	[Moraxella]	[Moraxella osloensis.]	[None]	[PF04575]	[None]	[None]	[IPR007655]	[IPR011990]	[None]	[None]	[None]	[None]	[None]	[None]	[None]	[Not Specified]	[Aerobe]	A	3	homo sapiens cerebrospinal fluid, Vandamme, P., Gillis, M., Vancanneyt, M., Hoste, B., Kersters, K., and Falsen, E. "Moraxella lincolnii sp. nov., isolated from the human respiratory tract, and reevaluation of the taxonomic position of Moraxella osloensis." Int. J. Syst. Bacteriol. (1993) 43:474-481.
283	283		283	A0A1H3Y192	A0A1H3Y192	FALSE	[A0A1H3Y192, A0A2N8KIE9, A0A2P6JNB1, A0A379LEE1, A0A3C2DMX5, A0A3D3C7J7, A0A3M2IA70]	7	[FAMILY]	1	1770	#FF0000	[Marinobacterium georgiense DSM 11526., Achromobacter pulmonis., Pseudomonas sp. MYb185., Pseudomonas stutzeri , Pseudomonas sp., Pseudomonas sp. GL14.]	[1122198, 1389932, 1848729, 316, 306, 2482751]	[TrEMBL]	[Tetratricopeptide repeat-containing protein , Uncharacterized protein , Putative peptide signal , DUF560 domain-containing protein ]	[NA]	[SAMN02745729_101327, C1I89_12040, CQ007_09540, NCTC10473_03057, DCQ80_09690, DIC26_11160, EA795_16585]	[EMBL-CDS:SEA04851.1, EMBL-CDS:PND33223.1, EMBL-CDS:PRB81387.1, GI:504666831, EMBL-CDS:SUD85647.1, REFSEQ:WP_014853933.1, EMBL-CDS:HAQ26221.1, EMBL-CDS:HCL76405.1, EMBL-CDS:RMH98891.1]	[Bacteria]	[NA]	[Proteobacteria]	[Gammaproteobacteria, Betaproteobacteria]	[Oceanospirillales, Burkholderiales, Pseudomonadales]	[Oceanospirillaceae, Alcaligenaceae, Pseudomonadaceae]	[Marinobacterium, Achromobacter, Pseudomonas]	[Marinobacterium georgiense DSM 11526., Achromobacter pulmonis., Pseudomonas sp. MYb185., Pseudomonas stutzeri , Pseudomonas sp., Pseudomonas sp. GL14.]	[None]	[PF04575, PF14559]	[None]	[IPR013026]	[IPR007655]	[IPR011990]	[None]	[None]	[None]	[None]	[None]	[None]	[None]	[Airways, Skin]	[Aerobe]	B	10	enrichment community growing on the high molecular weight fraction of a black liquor sample from the Federal Paper Board Company Inc.; Vandamme, P., Moore, E.R.B., Cnockaert, M., De Brandt, E., Svensson-Stadler, L., Houf, K., Spilker, T., and Lipuma, J.J. "Achromobacter animicus sp. nov., Achromobacter mucicolens sp. nov., Achromobacter pulmonis sp. nov. and Achromobacter spiritinus sp. nov., fro…
284	284		284	A0A1X3CZM2	A0A1X3CZM2	FALSE	[A0A1X3CZM2]	1	[FAMILY]	1	1770	#FF0000	[Neisseria canis.]	[493]	[TrEMBL]	[Uncharacterized protein ]	[NA]	[BWD07_02030]	[GI:1185390949, EMBL-CDS:OSI13119.1]	[Bacteria]	[NA]	[Proteobacteria]	[Betaproteobacteria]	[Neisseriales]	[Neisseriaceae]	[Neisseria]	[Neisseria canis.]	[None]	[PF04575]	[None]	[IPR006315]	[IPR007655]	[None]	[None]	[None]	[None]	[None]	[None]	[None]	[None]	[None]	[None]	A	3	Dog/human wound from dog bite
285	285		285	E1W302	E1W302	FALSE	[E1W302]	1	[FAMILY]	1	1770	#FF0000	[Haemophilus parainfluenzae (strain T3T1)]	[862965]	[TrEMBL]	[Uncharacterized protein ]	[NA]	[PARA_06350]	[GI:301155276, GI:503830525, EMBL-CDS:CBW14742.1, REFSEQ:WP_014064519.1]	[Bacteria]	[NA]	[Proteobacteria]	[Gammaproteobacteria]	[Pasteurellales]	[Pasteurellaceae]	[Haemophilus]	[Haemophilus parainfluenzae (strain T3T1)]	[None]	[PF04575]	[None]	[None]	[IPR007655]	[IPR011990]	[None]	[None]	[None]	[None]	[hpr:PARA_06350]	[fig|862965.3.peg.631]	[862965.PARA_06350]	[None]	[None]	A	3	Homo sapiens
286	286		286	A0A0A8NW07	A0A0A8NW07	FALSE	[A0A0A8NW07, A0A0M0TBN3, A0A0R4FIR1, A0A1I7JYN7, A0A1N6MRN7, A0A2D0IU70, A0A2D0LE31, D3VG72, N1NK49, W1J7I2]	10	[FAMILY]	1	1770	#FF0000	[Xenorhabdus nematophila str. Websteri., Xenorhabdus sp. GDc328., Xenorhabdus nematophila AN6/1., Xenorhabdus koppenhoeferi., Xenorhabdus innexi., Xenorhabdus budapestensis., Xenorhabdus kozodoii., Xenorhabdus nematophila (strain ATCC 19061 / DSM 3370 / LMG 1036 /NCIB 9965 / AN6), Xenorhabdus nematophila F1., Xenorhabdus cabanillasii JM26.]	[1437826, 742178, 1437823, 351659, 290109, 290110, 351676, 406817, 1306162, 1427517]	[TrEMBL]	[Uncharacterized protein , Tetratricopeptide repeat-containing protein ]	[NA]	[XNW1_30004, AFK69_07500, XNC2_0075, SAMN05421784_14210, XIS1_1180033, Xbud_03018, Xkoz_01168, XNC1_0074, XNC3_1960005, XCR1_2410018]	[GI:498912334, EMBL-CDS:CEF30959.1, EMBL-CDS:CEF33544.1, REFSEQ:WP_010847534.1, GI:923011582, GI:836621254, EMBL-CDS:KOP33949.1, REFSEQ:WP_047771518.1, GI:502948090, GI:733160572, EMBL-CDS:CEK21079.1, REFSEQ:WP_013183066.1, EMBL-CDS:SFU90257.1, EMBL-CDS:SIP71480.1, EMBL-CDS:PHM25444.1, EMBL-CDS:PHM73964.1, GI:297627641, EMBL-CDS:CBJ88162.1, EMBL-CDS:CCW30335.1, GI:740431871, EMBL-CDS:CDL85826.1, …	[Bacteria]	[NA]	[Proteobacteria]	[Gammaproteobacteria]	[Enterobacterales]	[Morganellaceae]	[Xenorhabdus]	[Xenorhabdus nematophila str. Websteri., Xenorhabdus sp. GDc328., Xenorhabdus nematophila AN6/1., Xenorhabdus koppenhoeferi., Xenorhabdus innexi., Xenorhabdus budapestensis., Xenorhabdus kozodoii., Xenorhabdus nematophila (strain ATCC 19061 / DSM 3370 / LMG 1036 /NCIB 9965 / AN6), Xenorhabdus nematophila F1., Xenorhabdus cabanillasii JM26.]	[None]	[PF04575, PF14559]	[None]	[None]	[IPR007655]	[IPR011990]	[None]	[None]	[None]	[None]	[xnm:XNC2_0075, xne:XNC1_0074]	[fig|742178.3.peg.1089]	[406817.XNC1_0074]	[None]	[None]	B	5	Steinernema nematodes
287	287		287	A0A0M3G7L8	A0A0M3G7L8	FALSE	[A0A0M3G7L8]	1	[FAMILY]	1	1770	#FF0000	[Haemophilus haemolyticus.]	[726]	[TrEMBL]	[Membrane protein ]	[NA]	[AAX18_04015]	[GI:821501344, GI:822523088, EMBL-CDS:KKZ58873.1, REFSEQ:WP_046953043.1]	[Bacteria]	[NA]	[Proteobacteria]	[Gammaproteobacteria]	[Pasteurellales]	[Pasteurellaceae]	[Haemophilus]	[Haemophilus haemolyticus.]	[None]	[PF04575]	[None]	[None]	[IPR007655]	[IPR011990]	[None]	[None]	[None]	[None]	[None]	[fig|726.54.peg.807]	[None]	[None]	[None]	A	3	Homo sapiens
288	288		288	A0A171KPN7	A0A171KPN7	FALSE	[A0A171KPN7]	1	[FAMILY]	1	1770	#FF0000	[Kerstersia gyiorum.]	[206506]	[TrEMBL]	[Uncharacterized protein ]	[NA]	[AAV32_14000]	[GI:817526847, GI:1056960495, EMBL-CDS:KKO70854.1, REFSEQ:WP_068373518.1]	[Bacteria]	[NA]	[Proteobacteria]	[Betaproteobacteria]	[Burkholderiales]	[Alcaligenaceae]	[Kerstersia]	[Kerstersia gyiorum.]	[None]	[PF04575]	[None]	[IPR013026]	[IPR007655]	[IPR011990]	[None]	[None]	[None]	[None]	[None]	[None]	[None]	[None]	[None]	B	3	Coenye, T., Vancanneyt, M., Cnockaert, M.C., Falsen, E., Swings, J., and Vandamme, P. "Kerstersia gyiorum gen. nov., sp. nov., a novel Alcaligenes faecalis-like organism isolated from human clinical samples, and reclassification of Alcaligenes denitrificans Ruger and Tan 1983 as Achromobacter denitrificans comb. nov." Int. J. Syst. Evol. Microbiol. (2003) 53:1825-1831.
289	289		289	A0A171KRX1	A0A171KRX1	FALSE	[A0A171KRX1]	1	[FAMILY]	1	1770	#FF0000	[Kerstersia gyiorum.]	[206506]	[TrEMBL]	[Uncharacterized protein ]	[NA]	[AAV32_10645]	[GI:1056958442, GI:817528001, EMBL-CDS:KKO71638.1, REFSEQ:WP_068371465.1]	[Bacteria]	[NA]	[Proteobacteria]	[Betaproteobacteria]	[Burkholderiales]	[Alcaligenaceae]	[Kerstersia]	[Kerstersia gyiorum.]	[None]	[PF04575, PF14559]	[None]	[None]	[IPR007655]	[IPR011990]	[None]	[None]	[None]	[None]	[None]	[None]	[None]	[None]	[None]	B	3	Coenye, T., Vancanneyt, M., Cnockaert, M.C., Falsen, E., Swings, J., and Vandamme, P. "Kerstersia gyiorum gen. nov., sp. nov., a novel Alcaligenes faecalis-like organism isolated from human clinical samples, and reclassification of Alcaligenes denitrificans Ruger and Tan 1983 as Achromobacter denitrificans comb. nov." Int. J. Syst. Evol. Microbiol. (2003) 53:1825-1831.
290	290		290	A0A1E9VZR2	A0A1E9VZR2	FALSE	[A0A1E9VZR2, A0A1F0APE2, A0A1S1G1C4, C6M9V9, F9EZF8, G3Z650, I2NU38]	7	[FAMILY]	1	1770	#FF0000	[Neisseria sp. HMSC077D05., Neisseria sp. HMSC064E01., Neisseria sp. HMSC70E02., Neisseria sicca ATCC 29256., Neisseria macacae ATCC 33926., Neisseria sp. GT4A_CT1., Neisseria sicca VK64.]	[1715079, 1715052, 1608896, 547045, 997348, 665946, 1095748]	[TrEMBL]	[Uncharacterized protein , Tetratricopeptide repeat protein , PF04575 family protein ]	[NA]	[HMPREF2600_10650, HMPREF2572_11190, HMPREF3277_10925, NEISICOT_03340, HMPREF9418_2535, HMPREF1028_02065, HMPREF1051_2361]	[GI:1080551841, GI:1092531136, EMBL-CDS:OFN31279.1, REFSEQ:WP_070514849.1, GI:1080612678, GI:1092513025, EMBL-CDS:OFN88730.1, REFSEQ:WP_070498694.1, GI:1091248653, GI:1093529909, EMBL-CDS:OHR73259.1, REFSEQ:WP_070871137.1, GI:489857907, GI:255047490, EMBL-CDS:EET42954.1, REFSEQ:WP_003761565.1, GI:339885359, GI:489876328, EMBL-CDS:EGQ75085.1, REFSEQ:WP_003779827.1, GI:348615762, GI:496670241, EMBL…	[Bacteria]	[NA]	[Proteobacteria]	[Betaproteobacteria]	[Neisseriales]	[Neisseriaceae]	[Neisseria]	[Neisseria sp. HMSC077D05., Neisseria sp. HMSC064E01., Neisseria sp. HMSC70E02., Neisseria sicca ATCC 29256., Neisseria macacae ATCC 33926., Neisseria sp. GT4A_CT1., Neisseria sicca VK64.]	[None]	[PF04575, PF14559]	[None]	[IPR013026]	[IPR007655]	[IPR011990]	[None]	[None]	[None]	[None]	[None]	[fig|665946.3.peg.2323, fig|1095748.3.peg.1012]	[547045.NEISICOT_03340]	[Airways, Gastrointestinal tract, Oral]	[Aerobe, Not Specified]	B	3	Homo sapiens bronchial washing; Homo sapiens sputum; Homo sapiens respiratory; Homo sapiens nasopharynx;…
291	291		291	A0A1F0E274	A0A1F0E274	FALSE	[A0A1F0E274, A0A1F1GK34, A0A1F1HTQ2, A0A1S1CH75, A0A1S1CYT7]	5	[FAMILY]	1	1770	#FF0000	[Neisseria sp. HMSC056A03., Neisseria sp. HMSC069H12., Neisseria sp. HMSC073G10., Neisseria sp. HMSC061H08., Neisseria sp. HMSC064D07.]	[1739544, 1739376, 1739369, 1715154, 1715087]	[TrEMBL]	[Uncharacterized protein ]	[NA]	[HMPREF3052_02615, HMPREF2872_09925, HMPREF2865_11080, HMPREF2675_00100, HMPREF2608_06105]	[GI:1092832152, GI:1080656621, EMBL-CDS:OFO30210.1, GI:1092701953, GI:1081011100, EMBL-CDS:OFR67275.1, GI:1092717387, GI:1081027190, EMBL-CDS:OFR82366.1, GI:1091025980, EMBL-CDS:OHP62007.1, GI:1093447152, GI:1091073716, EMBL-CDS:OHQ07738.1]	[Bacteria]	[NA]	[Proteobacteria]	[Betaproteobacteria]	[Neisseriales]	[Neisseriaceae]	[Neisseria]	[Neisseria sp. HMSC056A03., Neisseria sp. HMSC069H12., Neisseria sp. HMSC073G10., Neisseria sp. HMSC061H08., Neisseria sp. HMSC064D07.]	[None]	[PF04575]	[None]	[None]	[IPR007655]	[IPR011990]	[None]	[None]	[None]	[None]	[None]	[None]	[None]	[None]	[None]	A	3	Homo sapiens trach aspirate; Homo sapiens sputum; Homo sapiens sputum;…
292	292		292	A0A1Q4UTK9	A0A1Q4UTK9	FALSE	[A0A1Q4UTK9, A0A367XFF0]	2	[FAMILY]	11	25	#EE82EE	[Thalassospira sp. TSL5-1., Thalassospira profundimaris.]	[1544451, 502049]	[TrEMBL]	[Uncharacterized protein ]	[NA]	[LF95_02375, TH25_07720]	[GI:1115615345, GI:1121749913, EMBL-CDS:OKH88940.1, REFSEQ:WP_073954775.1, EMBL-CDS:RCK52376.1]	[Bacteria]	[NA]	[Proteobacteria]	[Alphaproteobacteria]	[Rhodospirillales]	[Rhodospirillaceae]	[Thalassospira]	[Thalassospira sp. TSL5-1, Thalassospira profundimaris]	[None]	[PF04575]	[None]	[None]	[IPR007655]	[IPR011990]	[None]	[None]	[None]	[None]	[None]	[None]	[None]	[None]	[None]		10	oil-polluted soil; surface water of a waste-oil pool in a coastal dock and from a deep-sea sediment sample from the West Pacific Ocean Liu, C., Wu, Y., Li, L., Ma, Y., and Shao, Z. "Thalassospira xiamenensis sp. nov. and Thalassospira profundimaris sp. nov." Int. J. Syst. Evol. Microbiol. (2007) 57:316-320.
293	293		293	A0A1W9MUF3	A0A1W9MUF3	FALSE	[A0A1W9MUF3]	1	[FAMILY]	7	35	#FFC0CB	[Desulfobacteraceae bacterium IS3.]	[1934248]	[TrEMBL]	[Uncharacterized protein ]	[NA]	[BWK80_20970]	[GI:1176018520, EMBL-CDS:OQX24409.1]	[Bacteria]	[NA]	[Proteobacteria]	[Deltaproteobacteria]	[Desulfobacterales]	[Desulfobacteraceae]	[NA]	[Desulfobacteraceae bacterium IS3]	[None]	[PF04575, PF13174, PF13432, PF14559]	[None]	[IPR013026]	[IPR007655]	[IPR011990]	[IPR019734]	[None]	[None]	[None]	[None]	[None]	[None]	[None]	[None]		1	freshwater lake Lake Huron microbial mat in sulfidic groundwater-fed sinkhole
294	294		294	A0A378WUI5	A0A378WUI5	FALSE	[A0A378WUI5]	1	[FAMILY]	1	1770	#FF0000	[Neisseria zoodegmatis.]	[326523]	[TrEMBL]	[Outer membrane protein OmpU ]	[NA]	[NCTC12229_01486]	[EMBL-CDS:SUA44003.1]	[Bacteria]	[NA]	[Proteobacteria]	[Betaproteobacteria]	[Neisseriales]	[Neisseriaceae]	[Neisseria]	[Neisseria zoodegmatis.]	[None]	[PF04575]	[None]	[None]	[IPR007655]	[IPR011990]	[None]	[None]	[None]	[None]	[None]	[None]	[None]	[None]	[None]	A	3	Homo sapiens dog bite wound Vandamme, P., Holmes, B., Bercovier, H., and Coenye, T. "Classification of Centers for Disease Control Group Eugonic Fermenter (EF)-4a and EF-4b as Neisseria animaloris sp. nov. and Neisseria zoodegmatis sp. nov., respectively." Int. J. Syst. Evol. Microbiol. (2006) 56:1801-1805.
295	295		295	B2FTR3	B2FTR3	FALSE	[B2FTR3, M5CML0]	2	[FAMILY]	1	1770	#FF0000	[Stenotrophomonas maltophilia (strain K279a), Stenotrophomonas maltophilia SKK35.]	[522373, 1118156]	[TrEMBL]	[Conserved hypothetical exported protein , TPR repeat-containing proteinFlags ]	[NA]	[Smlt2712, SMSKK35_4115]	[GI:190012556, EMBL-CDS:CAQ46184.1, EMBL-CDS:CCP11905.1]	[Bacteria]	[NA]	[Proteobacteria]	[Gammaproteobacteria]	[Xanthomonadales]	[Xanthomonadaceae]	[Stenotrophomonas]	[Stenotrophomonas maltophilia (strain K279a), Stenotrophomonas maltophilia SKK35.]	[None]	[PF04575]	[None]	[None]	[IPR007655]	[IPR011990]	[None]	[None]	[None]	[None]	[sml:Smlt2712]	[None]	[522373.Smlt2712]	[Blood]	[Aerobe]	B	3	human homo sapiens pathogen animal associated; opportunistic pathogen of humans
296	296		296	X0RH86	X0RH86	FALSE	[X0RH86]	1	[FAMILY]	1	1770	#FF0000	[Psychrobacter sp. JCM 18903.]	[1298610]	[TrEMBL]	[FOG protein containing TPR repeat ]	[NA]	[JCM18903_2613]	[EMBL-CDS:GAF62526.1]	[Bacteria]	[NA]	[Proteobacteria]	[Gammaproteobacteria]	[Pseudomonadales]	[Moraxellaceae]	[Psychrobacter]	[Psychrobacter sp. JCM 18903.]	[None]	[PF04575]	[None]	[None]	[IPR007655]	[IPR011990]	[None]	[None]	[None]	[None]	[None]	[None]	[None]	[None]	[None]	A	3	Gut of Neophocaena phocaenoides (porpoise), Draft Genome Sequences of Psychrobacter Strains JCM 18900, JCM 18901, JCM 18902, and JCM 18903, Isolated Preferentially from Frozen Aquatic Organisms." Kudo T., Kidera A., Kida M., Kawauchi A., Shimizu R., Nakahara T., Zhang X., Yamada A., Amano M., Hamada Y., Taniyama S., Arakawa O., Yoshida A., Oshima K., Suda W., Kuwahara H., Nogi Y., Kitamura K. Ohk…
297	297		297	A0A068QXG4	A0A068QXG4	FALSE	[A0A068QXG4, A0A077NRC2, A0A077P543, A0A077PDX7, A0A077QKN2, A0A0J5FNY8, A0A0N0CNV1, A0A1I3UJI4, A0A1I5B213, A0A1Y2SAV7, A0A2D0JVT8, A0A2D0K5H5, A0A2D0KS55]	13	[FAMILY]	1	1770	#FF0000	[Xenorhabdus doucetiae., Xenorhabdus bovienii str. feltiae Moldova., Xenorhabdus bovienii str. oregonense., Xenorhabdus bovienii str. kraussei Quebec., Xenorhabdus bovienii str. Intermedium., Xenorhabdus khoisanae., Photorhabdus heterorhabditis., Xenorhabdus mauleonii., Xenorhabdus japonica., Xenorhabdus vietnamensis., Xenorhabdus miraniensis., Xenorhabdus sp. KK7.4., Xenorhabdus stockiae.]	[351671, 1398200, 1398202, 1398203, 1379677, 880157, 880156, 351675, 53341, 351656, 351674, 1851572, 351614]	[TrEMBL]	[Uncharacterized protein , Tetratricopeptide repeat-containing protein ]	[NA]	[XDD1_3968, XBFM1_1910129, XBO1_2060060, XBKQ1_2100044, XBI1_280026, AB204_17605, AM629_00530, SAMN05421680_11759, SAMN05421579_11526, Xvie_02833, Xmir_00661, Xekk_01246, Xsto_01380]	[GI:800944981, GI:661563318, EMBL-CDS:CDG19653.1, REFSEQ:WP_045973247.1, GI:740389509, EMBL-CDS:CDH00973.1, REFSEQ:WP_038223716.1, GI:740423940, EMBL-CDS:CDH05924.1, REFSEQ:WP_038256615.1, GI:740414680, EMBL-CDS:CDH19378.1, REFSEQ:WP_038247892.1, GI:740344073, EMBL-CDS:CDH33810.1, REFSEQ:WP_038180685.1, GI:844713447, GI:847180516, EMBL-CDS:KMJ43819.1, REFSEQ:WP_047964677.1, GI:926738161, EMBL-CDS…	[Bacteria]	[NA]	[Proteobacteria]	[Gammaproteobacteria]	[Enterobacterales]	[Morganellaceae]	[Xenorhabdus, Photorhabdus]	[Xenorhabdus doucetiae., Xenorhabdus bovienii str. feltiae Moldova., Xenorhabdus bovienii str. oregonense., Xenorhabdus bovienii str. kraussei Quebec., Xenorhabdus bovienii str. Intermedium., Xenorhabdus khoisanae., Photorhabdus heterorhabditis., Xenorhabdus mauleonii., Xenorhabdus japonica., Xenorhabdus vietnamensis., Xenorhabdus miraniensis., Xenorhabdus sp. KK7.4., Xenorhabdus stockiae.]	[None]	[PF04575, PF14559]	[None]	[IPR013026]	[IPR007655]	[IPR011990]	[None]	[None]	[None]	[None]	[xdo:XDD1_3968]	[fig|880157.4.peg.3780, fig|880156.5.peg.125]	[None]	[None]	[None]	B	5	Steinernema nematodes
298	298		298	A0A089WI69	A0A089WI69	FALSE	[A0A089WI69]	1	[FAMILY]	1	1770	#FF0000	[Pseudomonas cremoricolorata.]	[157783]	[TrEMBL]	[Uncharacterized protein ]	[NA]	[LK03_03135]	[GI:691225007, EMBL-CDS:AIR88291.1]	[Bacteria]	[NA]	[Proteobacteria]	[Gammaproteobacteria]	[Pseudomonadales]	[Pseudomonadaceae]	[Pseudomonas]	[Pseudomonas cremoricolorata.]	[None]	[PF04575, PF14559]	[None]	[IPR013026]	[IPR007655]	[IPR011990]	[IPR019734]	[None]	[None]	[None]	[psw:LK03_03135]	[None]	[None]	[None]	[None]	B	2	plant pathogen Uchino, M., Shida, O., Uchimura, T., and Komagata, K. "Recharacterization of Pseudomonas fulva Iizuka and Komagata 1963, and proposals of Pseudomonas parafulva sp. nov. and Pseudomonas cremoricolorata sp. nov." J. Gen. Appl. Microbiol. (2001) 46:247-261. (waterfall?)
299	299		299	A0A0C9N3A3	A0A0C9N3A3	FALSE	[A0A0C9N3A3, A0A0Q4TVF1, A0A1P8PT29, A0A2S9U6W3, A0A2V5DZA3, A0A2V5EGT8, A0A366CBE6, A0A3M8RPM3, B0KF90]	9	[FAMILY]	1	1770	#FF0000	[Sphingomonas paucimobilis NBRC 13935., Sphingomonas sp. Leaf257., Sphingomonas sp. LK11., Pseudomonas sp. LLC-1., Pseudomonas sp. RV120224-01c., Pseudomonas sp. RV120224-01b., Sphingomonas paucimobilis , Pseudomonas putida , Pseudomonas putida (strain GB-1)]	[1219050, 1736309, 1390395, 1812180, 1378074, 1378083, 13689, 303, 76869]	[TrEMBL]	[DNA, contig: SP630 , Uncharacterized protein , Peptide signal , Uncharacterized protein DUF560 , DUF560 domain-containing protein ]	[NA]	[SP6_30_02400, ASF14_13605, AV944_07325, A0O30_01355, N428_00305, N436_00304, DRN02_09700, EFJ98_13545, PputGB1_1525]	[GI:494646934, EMBL-CDS:GAN14099.1, REFSEQ:WP_007404878.1, GI:947777509, GI:944799110, EMBL-CDS:KQO49859.1, REFSEQ:WP_056439291.1, GI:1140860182, GI:1134950516, EMBL-CDS:APX65690.1, REFSEQ:WP_076715458.1, EMBL-CDS:PRN07530.1, EMBL-CDS:PYG83020.1, EMBL-CDS:PYG86216.1, EMBL-CDS:RBO68480.1, GI:501228179, EMBL-CDS:RNF70569.1, GI:166859023, EMBL-CDS:ABY97430.1, REFSEQ:WP_012271197.1]	[Bacteria]	[NA]	[Proteobacteria]	[Alphaproteobacteria, Gammaproteobacteria]	[Sphingomonadales, Pseudomonadales]	[Sphingomonadaceae, Pseudomonadaceae]	[Sphingomonas, Pseudomonas]	[Sphingomonas paucimobilis NBRC 13935., Sphingomonas sp. Leaf257., Sphingomonas sp. LK11., Pseudomonas sp. LLC-1., Pseudomonas sp. RV120224-01c., Pseudomonas sp. RV120224-01b., Sphingomonas paucimobilis , Pseudomonas putida , Pseudomonas putida (strain GB-1)]	[None]	[PF04575]	[None]	[None]	[IPR007655]	[IPR011990]	[None]	[None]	[None]	[None]	[splk:AV944_07325, ppg:PputGB1_1525]	[None]	[76869.PputGB1_1525]	[Airways, Skin]	[Aerobe]	B	10	hospital respirator; Arabidopsis thaliana leaf; Tephrosia apollinea leaf; soil Hirose, J., Tsuda, N., Miyatake, M., Yokoi, H., and Shimodaira, J. "Draft genome sequence of Pseudomonas sp. strain LLC-1 (NBRC 111237), capable of metabolizing lignin-derived low-molecular-weight compounds." Genome Announc. (2018) 6:e00308-18.; Bioprospecting for lignincellulytic microbes and enzymes from natural, hig…
300	300		300	A0A0U1RKG4	A0A0U1RKG4	FALSE	[A0A0U1RKG4, A0A1V0DRE5]	2	[FAMILY]	1	1770	#FF0000	[Neisseria meningitidis serogroup A / serotype 4A (strain Z2491), Neisseria lactamica.]	[122587, 486]	[TrEMBL]	[Uncharacterized protein ]	[NA]	[NMA2174, B2G52_00675]	[GI:121052917, EMBL-CDS:CAM09269.1, GI:1167940988, EMBL-CDS:ARB03622.1]	[Bacteria]	[NA]	[Proteobacteria]	[Betaproteobacteria]	[Neisseriales]	[Neisseriaceae]	[Neisseria]	[Neisseria meningitidis serogroup A / serotype 4A (strain Z2491), Neisseria lactamica.]	[None]	[PF04575]	[None]	[IPR013026]	[IPR007655]	[IPR011990]	[None]	[None]	[None]	[None]	[nma:NMA2174]	[None]	[None]	[Brain]	[Aerobe]	A	3	homo sapiens; human nasopharynx Hollis, D.G., Wiggins, G.L., and Weaver, R.E. "Neisseria lactamicus sp. n., a lactose-fermenting species resembling Neisseria meningitidis." Appl. Microbiol. (1969) 17:71-77.
301	301		301	A0A139BXY2	A0A139BXY2	FALSE	[A0A139BXY2]	1	[FAMILY]	2	236	#0000FF	[Candidatus Gallionella acididurans.]	[1796491]	[TrEMBL]	[Uncharacterized protein ]	[NA]	[AWT59_0055]	[GI:1001839279, EMBL-CDS:KXS33840.1]	[Bacteria]	[NA]	[Proteobacteria]	[Betaproteobacteria]	[Nitrosomonadales]	[Gallionellaceae]	[Gallionella]	[Candidatus Gallionella acididurans.]	[None]	[PF04575, PF14559]	[None]	[IPR013026]	[IPR007655]	[IPR011990]	[IPR019734]	[None]	[None]	[None]	[None]	[None]	[None]	[None]	[None]		9	acidic mine drainage (ph 2.65) from abandoned open-cast mine at Sherlovaya Gora in Transbaikal Area Kadnikov, V.V., Ivasenko, D.A., Beletskii, A.V., Mardanov, A.V., Danilova, E.V., Pimenov, N.V., Karnachuk, O.V., and Ravin, N.V. "A novel uncultured bacterium of the family Gallionellaceae: Description and genome reconstruction based on metagenomic analysis of microbial community in acid mine drain…
302	302		302	A0A143CFF3	A0A143CFF3	FALSE	[A0A143CFF3, A0A3P2A9G8]	2	[FAMILY]	1	1770	#FF0000	[Haemophilus parasuis , Conchiformibius steedae.]	[738, 153493]	[TrEMBL]	[Uncharacterized protein , DUF560 domain-containing protein ]	[NA]	[A4U84_02365, EII21_02865]	[GI:1015645320, GI:1016079680, EMBL-CDS:AMW16177.1, REFSEQ:WP_062923945.1, EMBL-CDS:RRD90910.1]	[Bacteria]	[NA]	[Proteobacteria]	[Gammaproteobacteria, Betaproteobacteria]	[Pasteurellales, Neisseriales]	[Pasteurellaceae, Neisseriaceae]	[Glaesserella, Conchiformibius]	[Haemophilus parasuis , Conchiformibius steedae.]	[None]	[PF04575, PF14559]	[None]	[None]	[IPR007655]	[IPR011990]	[None]	[None]	[None]	[None]	[None]	[None]	[None]	[None]	[None]	A	3	Pig, blood; dog oral cavity
303	303		303	A0A1A7PUY2	A0A1A7PUY2	FALSE	[A0A1A7PUY2]	1	[FAMILY]	1	1770	#FF0000	[Gallibacterium salpingitidis.]	[505341]	[TrEMBL]	[Uncharacterized protein ]	[NA]	[QV08_11770]	[GI:1041833669, GI:1053959130, EMBL-CDS:OBX05532.1, REFSEQ:WP_066114158.1]	[Bacteria]	[NA]	[Proteobacteria]	[Gammaproteobacteria]	[Pasteurellales]	[Pasteurellaceae]	[Gallibacterium]	[Gallibacterium salpingitidis.]	[None]	[PF04575, PF14559]	[None]	[IPR013026]	[IPR007655]	[IPR011990]	[IPR019734]	[None]	[None]	[None]	[None]	[None]	[None]	[None]	[None]	A	4	Strains have been obtained from reproductive tract lesions in web-footed birds and pericarditis in a cat, Bisgaard, M., Korczak, B.M., Busse, H.-J., Kuhnert, P., Bojesen, A.M., and Christensen, H. "Classification of the taxon 2 and taxon 3 complex of Bisgaard with Gallibacterium and description of Gallibacterium melopsittaci, Gallibacterium trehalosifermentans and Gallibacterium salpingitidis." I…
304	304		304	A0A1V3JQ84	A0A1V3JQ84	FALSE	[A0A1V3JQ84]	1	[FAMILY]	1	1770	#FF0000	[Rodentibacter myodis.]	[1907939]	[TrEMBL]	[Uncharacterized protein ]	[NA]	[BKL49_06575]	[GI:1147317109, EMBL-CDS:OOF58569.1]	[Bacteria]	[NA]	[Proteobacteria]	[Gammaproteobacteria]	[Pasteurellales]	[Pasteurellaceae]	[Rodentibacter]	[Rodentibacter myodis.]	[None]	[PF04575]	[None]	[None]	[IPR007655]	[IPR011990]	[None]	[None]	[None]	[None]	[None]	[None]	[None]	[None]	[None]	A	3	All known isolates are from Myodes glareolus (bank vole), Adhikary, S., Nicklas, W., Bisgaard, M., Boot, R., Kuhnert, P., Waberschek, T., Aalbaek, B., Korczak, B., and Christensen, H. "Rodentibacter gen. nov. including Rodentibacter pneumotropicus comb. nov., Rodentibacter heylii sp. nov., Rodentibacter myodis sp. nov., Rodentibacter ratti sp. nov., Rodentibacter heidelbergensis sp. nov., Rodenti…
305	305		305	A0A2N6Q9E5	A0A2N6Q9E5	FALSE	[A0A2N6Q9E5]	1	[FAMILY]	1	1770	#FF0000	[Oligella urethralis.]	[90245]	[TrEMBL]	[Uncharacterized protein ]	[NA]	[CJ230_11385]	[EMBL-CDS:PMC15072.1]	[Bacteria]	[NA]	[Proteobacteria]	[Betaproteobacteria]	[Burkholderiales]	[Alcaligenaceae]	[Oligella]	[Oligella urethralis.]	[None]	[PF04575]	[None]	[None]	[IPR007655]	[IPR011990]	[None]	[None]	[None]	[None]	[None]	[None]	[None]	[None]	[None]	A	3	Homo sapiens
306	306		306	A0A3A9LIJ0	A0A3A9LIJ0	FALSE	[A0A3A9LIJ0, A0A3A9NF47]	2	[FAMILY]	1	1770	#FF0000	[Moraxella catarrhalis ]	[480]	[TrEMBL]	[DUF560 domain-containing protein ]	[NA]	[D6D55_08540, D6D59_07925]	[GI:1543025841, EMBL-CDS:RKL84049.1, EMBL-CDS:RKM42753.1, EMBL-CDS:RKM09185.1, EMBL-CDS:RKM10680.1]	[Bacteria]	[NA]	[Proteobacteria]	[Gammaproteobacteria]	[Pseudomonadales]	[Moraxellaceae]	[Moraxella]	[Moraxella catarrhalis ]	[None]	[PF04575]	[None]	[IPR013026]	[IPR007655]	[IPR011990]	[None]	[None]	[None]	[None]	[None]	[None]	[None]	[Airways]	[Aerobe]	A	3	Moraxella catarrhalis is a Gram-negative commensal and pathogenic bacterium found in the human respiratory tract Jakobsson, H.E., Salva-Serra, F., Thorell, K., Gonzales-Siles, L., Boulund, F., Karlsson, R., Sikora, P., Engstrand, L., Kristiansson, E., and Moore, E.R.B. "Draft genome sequence of Moraxella catarrhalis type strain CCUG 353T." Genome Announc. (2016) 4:e00552-16.;
307	307		307	E8M5P7	E8M5P7	FALSE	[E8M5P7]	1	[FAMILY]	1	1770	#FF0000	[Vibrio sinaloensis DSM 21326.]	[945550]	[TrEMBL]	[Putative peptide signal ]	[NA]	[VISI1226_15948]	[GI:323317627, GI:495351420, EMBL-CDS:EGA70619.1, REFSEQ:WP_008076145.1]	[Bacteria]	[NA]	[Proteobacteria]	[Gammaproteobacteria]	[Vibrionales]	[Vibrionaceae]	[Vibrio]	[Vibrio sinaloensis DSM 21326.]	[None]	[PF04575]	[None]	[None]	[IPR007655]	[IPR011990]	[None]	[None]	[None]	[None]	[None]	[None]	[945550.VISI1226_15948]	[None]	[None]	B	4	spleen of spotted nose snapper (Lutjanus guttatus)
308	308		308	A0A0M3G6J1	A0A0M3G6J1	FALSE	[A0A0M3G6J1, A0A1B8PBK3, A0A1B8PEE2, A0A2X4RCT0, H1LMU4]	5	[FAMILY]	1	1770	#FF0000	[Haemophilus haemolyticus., Haemophilus sp. oral taxon 851 str. F0397.]	[726, 762965]	[TrEMBL]	[Membrane protein , Uncharacterized protein , TPR repeat-containing protein NMB0313 ]	[NA]	[AAX18_05765, A8M50_00415, A9Z62_03650, NCTC10839_00751, HMPREF9096_00589]	[GI:822523296, GI:821500934, EMBL-CDS:KKZ58490.1, REFSEQ:WP_046953251.1, GI:491874609, GI:1041950302, EMBL-CDS:OBX40025.1, REFSEQ:WP_005645778.1, GI:1041956780, GI:1042185822, EMBL-CDS:OBX46336.1, REFSEQ:WP_065246651.1, EMBL-CDS:SQH96868.1, GI:371759669, GI:497182366, EMBL-CDS:EHO48381.1, REFSEQ:WP_009500157.1]	[Bacteria]	[NA]	[Proteobacteria]	[Gammaproteobacteria]	[Pasteurellales]	[Pasteurellaceae]	[Haemophilus]	[Haemophilus haemolyticus., Haemophilus sp. oral taxon 851 str. F0397.]	[None]	[PF04575]	[None]	[None]	[IPR007655]	[IPR011990]	[None]	[None]	[None]	[None]	[None]	[fig|726.54.peg.1146, fig|762965.3.peg.566]	[None]	[Oral]	[Facultative]	A	3	Homo sapiens; Human oral cavity
309	309		309	A0A0M3GZ30	A0A0M3GZ30	FALSE	[A0A0M3GZ30, A0A2K8EYL5, A0A3G8JCD1, A0A3N2SVQ3, A0A3N2V9W0, A0A3N2WEM6, A0A3N2XG31, A0A3N2Y2T3, A0A3N2Y7F2, A0A3N2YN65, A0A3N3B4A3, A0A3N3CTP7, A1KVW9, D6H5K0, Q5F674]	15	[FAMILY]	1	1770	#FF0000	[Neisseria gonorrhoeae MIA_2011_03-10., Neisseria gonorrhoeae NG-k51.05., Neisseria gonorrhoeae., Neisseria meningitidis serogroup C / serotype 2a (strain ATCC 700532 /DSM 15464 / FAM18), Neisseria gonorrhoeae DGI2., Neisseria gonorrhoeae (strain ATCC 700825 / FA 1090)]	[1351790, 1247414, 485, 272831, 528348, 242231]	[TrEMBL]	[Membrane protein , DUF560 domain-containing protein , Uncharacterized protein ]	[NA]	[M736_02980, T556_09460, EGH11_10090, EGH16_10060, EGH14_10080, EGO70_06640, EGO71_07990, EGO82_07150, EGP26_06990, EGO67_07055, EGO83_07525, EGH12_10065, NMC1858, NGMG_02173, NGO_1688]	[GI:489790293, GI:830149435, EMBL-CDS:KLS50579.1, REFSEQ:WP_003694184.1, GI:1133378167, EMBL-CDS:APW53996.1, GI:1095803826, GI:1096985520, GI:1526077487, GI:1095821155, GI:1095823650, GI:1526086699, GI:1095766029, GI:1526070588, EMBL-CDS:AZG18973.1, EMBL-CDS:AZG25875.1, EMBL-CDS:AZG42733.1, GI:1526093137, GI:489785955, GI:1169360893, EMBL-CDS:AZG70572.1, EMBL-CDS:ROU23348.1, EMBL-CDS:ROU23870.1, …	[Bacteria]	[NA]	[Proteobacteria]	[Betaproteobacteria]	[Neisseriales]	[Neisseriaceae]	[Neisseria]	[Neisseria gonorrhoeae MIA_2011_03-10., Neisseria gonorrhoeae NG-k51.05., Neisseria gonorrhoeae., Neisseria meningitidis serogroup C / serotype 2a (strain ATCC 700532 /DSM 15464 / FAM18), Neisseria gonorrhoeae DGI2., Neisseria gonorrhoeae (strain ATCC 700825 / FA 1090)]	[None]	[PF04575]	[None]	[IPR013026]	[IPR007655]	[IPR011990]	[None]	[None]	[None]	[None]	[nmc:NMC1858, ngo:NGO1688]	[fig|1351790.3.peg.1190, fig|242231.10.peg.2011]	[None]	[Blood, Not Specified]	[Aerobe]	A	3	homo sapiens urinogenital fluid; Homo sapiens; homo sapiens; human; …
310	310		310	A0A0W7YZ49	A0A0W7YZ49	FALSE	[A0A0W7YZ49]	1	[FAMILY]	1	1770	#FF0000	[Acidovorax sp. 12322-1.]	[1705602]	[TrEMBL]	[Uncharacterized protein ]	[NA]	[AS359_02505]	[GI:971069691, GI:970588172, EMBL-CDS:KUF40423.1]	[Bacteria]	[NA]	[Proteobacteria]	[Betaproteobacteria]	[Burkholderiales]	[Comamonadaceae]	[Acidovorax]	[Acidovorax sp. 12322-1.]	[None]	[PF04575, PF14559]	[None]	[IPR013026]	[IPR007655]	[IPR011990, IPR023614]	[None]	[None]	[None]	[None]	[None]	[None]	[None]	[None]	[None]	B	3	homo sapiens sputum
311	311		311	A0A1B9VGS3	A0A1B9VGS3	FALSE	[A0A1B9VGS3, A0A1Y2L7N4]	2	[FAMILY]	11	25	#EE82EE	[Thalassospira sp. KO164., Thalassospira alkalitolerans.]	[1798192, 1293890]	[TrEMBL]	[Uncharacterized protein ]	[NA]	[KO164_1834, TALK_17805]	[GI:1046351204, EMBL-CDS:OCK07656.1, GI:1187746898, EMBL-CDS:OSQ45350.1]	[Bacteria]	[NA]	[Proteobacteria]	[Alphaproteobacteria]	[Rhodospirillales]	[Rhodospirillaceae]	[Thalassospira]	[Thalassospira sp. KO164, Thalassospira alkalitolerans]	[None]	[PF04575, PF14559]	[None]	[None]	[IPR007655]	[IPR011990]	[None]	[None]	[None]	[None]	[None]	[fig|1798192.3.peg.1950]	[None]	[None]	[None]		1	Thalassospira sp. was isolated from an aerobic lignin-enriched sediment microcosm. Sediment was collected from the Eastern Mediterranean Sea, which is relatively warm, hypersaline and extremely oligotrophic marine environment.; Tsubouchi, T., Ohta, Y., Haga, T., Usui, K., Shimane, Y., Mori, K., Tanizaki, A., Adachi, A., Kobayashi, K., Yukawa, K., Takagi, E., Tame, A., Uematsu, K., Maruyama, T., a…
312	312		312	A0A1G0D1N7	A0A1G0D1N7	FALSE	[A0A1G0D1N7, A0A1G0EKU3]	2	[FAMILY]	2	236	#0000FF	[Gallionellales bacterium RIFCSPLOWO2_02_FULL_57_47., Gallionellales bacterium RIFCSPHIGHO2_02_FULL_57_16.]	[1798254, 1798251]	[TrEMBL]	[Uncharacterized protein ]	[NA]	[A3H31_04135, A3J49_16535]	[GI:1085096602, EMBL-CDS:OGS94857.1, GI:1085118904, EMBL-CDS:OGT13753.1]	[Bacteria]	[NA]	[Proteobacteria]	[Betaproteobacteria]	[Nitrosomonadales]	[NA]	[NA]	[Gallionellales bacterium RIFCSPLOWO2_02_FULL_57_47., Gallionellales bacterium RIFCSPHIGHO2_02_FULL_57_16.]	[None]	[PF04575, PF14559]	[None]	[IPR013026]	[IPR007655]	[IPR011990]	[IPR019734]	[None]	[None]	[None]	[None]	[None]	[None]	[None]	[None]		1	groundwater Rifle well FP-101 under low O2 conditions; Rifle well FP-101 under high O2 conditions
314	314		314	A0A1Q5TNM1	A0A1Q5TNM1	FALSE	[A0A1Q5TNM1, A0A2D0LEW7]	2	[FAMILY]	1	1770	#FF0000	[Xenorhabdus eapokensis., Xenorhabdus kozodoii.]	[1873482, 351676]	[TrEMBL]	[Uncharacterized protein ]	[NA]	[Xedl_02655, Xkoz_01171]	[GI:1122338904, GI:1120655894, EMBL-CDS:OKP01812.1, REFSEQ:WP_074024308.1, EMBL-CDS:PHM73967.1]	[Bacteria]	[NA]	[Proteobacteria]	[Gammaproteobacteria]	[Enterobacterales]	[Morganellaceae]	[Xenorhabdus]	[Xenorhabdus eapokensis., Xenorhabdus kozodoii.]	[None]	[PF04575]	[None]	[None]	[IPR007655]	[IPR011990]	[None]	[None]	[None]	[None]	[None]	[None]	[None]	[None]	[None]	B	5	Steinernema nematodes
315	315		315	A0A223MER2	A0A223MER2	FALSE	[A0A223MER2, A0A380U6Y6, A3N3U0, B0BU29, B3GZE8, E0F7F2]	6	[FAMILY]	1	1770	#FF0000	[Actinobacillus pleuropneumoniae , Actinobacillus lignieresii., Actinobacillus pleuropneumoniae serotype 5b (strain L20), Actinobacillus pleuropneumoniae serotype 3 (strain JL03), Actinobacillus pleuropneumoniae serotype 7 (strain AP76), Actinobacillus pleuropneumoniae serovar 10 str. D13039.]	[715, 720, 416269, 434271, 537457, 754259]	[TrEMBL]	[TPR repeat-containing protein , TPR repeat-containing protein NMB0313 , Uncharacterized protein , Possible outer membrane protein ]	[NA]	[CHY23_01120, NCTC4191_02216, APL_2002, APJL_2051, APP7_2089, appser10_20870]	[GI:1233000439, GI:746697242, GI:746704175, GI:746703445, GI:1419237457, GI:746709548, GI:746697045, GI:746703175, EMBL-CDS:ASU15877.1, EMBL-CDS:SQF65866.1, EMBL-CDS:SUU55627.1, EMBL-CDS:SUT96478.1, GI:126098248, EMBL-CDS:ABN75076.1, GI:165877548, EMBL-CDS:ABY70596.1, GI:189916489, EMBL-CDS:ACE62741.1, GI:306863470, EMBL-CDS:EFM95401.1]	[Bacteria]	[NA]	[Proteobacteria]	[Gammaproteobacteria]	[Pasteurellales]	[Pasteurellaceae]	[Actinobacillus]	[Actinobacillus pleuropneumoniae , Actinobacillus lignieresii., Actinobacillus pleuropneumoniae serotype 5b (strain L20), Actinobacillus pleuropneumoniae serotype 3 (strain JL03), Actinobacillus pleuropneumoniae serotype 7 (strain AP76), Actinobacillus pleuropneumoniae serovar 10 str. D13039.]	[None]	[PF04575, PF14559]	[None]	[IPR013026]	[IPR007655]	[IPR011990]	[None]	[None]	[None]	[None]	[apl:APL_2002, apj:APJL_2051, apa:APP7_2089]	[None]	[416269.APL_2002]	[None]	[None]	A	3	Globi pig/human/mouse/boar; Christensen, H., Bisgaard, M., Angen, O., and Olsen J.E. "Final classification of Bisgaard taxon 9 as Actinobacillus arthritidis sp. nov. and recognition of a novel genomospecies for equine strains of Actinobacillus lignieresii." Int. J. Syst. Evol. Microbiol. (2002) 52:1239-1246.; disease in pigs Foote, S.J., Bosse, J.T., Bouevitch, A.B., Langford, P.R., Young, N.M., …
316	316		316	A0A2A3MG67	A0A2A3MG67	FALSE	[A0A2A3MG67, A0A2D5KVU6, A0A2D6QS30, A0A2P4ESS8, A0A395R1K1]	5	[FAMILY]	1	1770	#FF0000	[Pseudomonas abyssi., Pseudomonadales bacterium., Pseudomonas oceani., Pseudomonas gallaeciensis.]	[170540, 1891229, 1708783, 857227]	[TrEMBL]	[Peptide signal , Uncharacterized protein ]	[NA]	[CNQ84_13060, CMK76_18250, CMK74_19245, C1949_13915, ASB58_13430]	[EMBL-CDS:PBK03816.1, EMBL-CDS:MAD01801.1, EMBL-CDS:MAG67974.1, EMBL-CDS:POB02180.1, EMBL-CDS:RGP53973.1]	[Bacteria]	[NA]	[Proteobacteria]	[Gammaproteobacteria]	[Pseudomonadales]	[Pseudomonadaceae, NA]	[Pseudomonas, NA]	[Pseudomonas abyssi., Pseudomonadales bacterium., Pseudomonas oceani., Pseudomonas gallaeciensis.]	[None]	[PF04575, PF14559]	[None]	[IPR013026]	[IPR007655]	[IPR011990]	[None]	[None]	[None]	[None]	[None]	[None]	[None]	[None]	[None]	B	1	Wei, Y., Mao, H., Xu, Y., Zou, W., Fang, J., and Blom, J. "Pseudomonas abyssi sp. nov., isolated from the abyssopelagic water of the Mariana Trench." Int. J. Syst. Evol. Microbiol. (in press); beach sand (NCBI biosample); Wang, M.-q., and Sun, L. "Pseudomonas oceani sp. nov., isolated from deep seawater." Int. J. Syst. Evol. Microbiol. (2016) 66:4250-4255.; Mulet, M., Sanchez, D., Rodriguez, A.C.…
317	317		317	A0A2E0EPC8	A0A2E0EPC8	FALSE	[A0A2E0EPC8, A0A2E7K1D1]	2	[FAMILY]	9	34	#808000	[Rickettsiales bacterium.]	[2026788]	[TrEMBL]	[Uncharacterized protein ]	[NA]	[CMM93_08380, CMM94_03455]	[EMBL-CDS:MAR57183.1, EMBL-CDS:MBN66608.1]	[Bacteria]	[NA]	[Proteobacteria]	[Alphaproteobacteria]	[Rickettsiales]	[NA]	[NA]	[Rickettsiales bacterium]	[None]	[PF04575, PF14559]	[None]	[IPR013026]	[IPR007655]	[IPR011990, IPR011250]	[IPR019734]	[None]	[None]	[None]	[None]	[None]	[None]	[None]	[None]		1	65 biosamples, first entries Lake Fuxian
319	319		319	A0A2X1W4L2	A0A2X1W4L2	FALSE	[A0A2X1W4L2, C0ENE9]	2	[FAMILY]	1	1770	#FF0000	[Neisseria meningitidis., Neisseria flavescens NRL30031/H210.]	[487, 546264]	[TrEMBL]	[Outer membrane protein OmpU , Tetratricopeptide repeat protein ]	[NA]	[NCTC9390_00900, NEIFLAOT_01484]	[EMBL-CDS:SPY06479.1, GI:224952238, EMBL-CDS:EEG33447.1]	[Bacteria]	[NA]	[Proteobacteria]	[Betaproteobacteria]	[Neisseriales]	[Neisseriaceae]	[Neisseria]	[Neisseria meningitidis., Neisseria flavescens NRL30031/H210.]	[None]	[PF04575]	[None]	[IPR013026]	[IPR007655]	[IPR011990]	[None]	[None]	[None]	[None]	[None]	[None]	[546264.NEIFLAOT_01484]	[Not Specified, Airways]	[Aerobe]	A	3	homo sapiens meningitis; Human oral cavity
320	320		320	A0A3C1S4G5	A0A3C1S4G5	FALSE	[A0A3C1S4G5]	1	[FAMILY]	7	35	#FFC0CB	[Desulfobacteraceae bacterium.]	[2049433]	[TrEMBL]	[Uncharacterized protein ]	[NA]	[DCQ37_00880]	[EMBL-CDS:HAO19163.1]	[Bacteria]	[NA]	[Proteobacteria]	[Deltaproteobacteria]	[Desulfobacterales]	[Desulfobacteraceae]	[NA]	[Desulfobacteraceae bacterium]	[None]	[PF04575, PF14559]	[None]	[IPR013026]	[IPR007655]	[IPR011990]	[IPR019734]	[None]	[None]	[None]	[None]	[None]	[None]	[None]	[None]		1	bioplastic (PHA) biofilm from water-sediment interface of coastal lagoon/deep sea sediments associated with petroleum seepage/hot spring sediment/ marine hydrothermal vent chimney sediment…
321	321		321	D7N495	D7N495	FALSE	[D7N495]	1	[FAMILY]	1	1770	#FF0000	[Neisseria sp. oral taxon 014 str. F0314.]	[641149]	[TrEMBL]	[Uncharacterized protein ]	[NA]	[HMPREF9016_01645]	[GI:298281768, EMBL-CDS:EFI23257.1]	[Bacteria]	[NA]	[Proteobacteria]	[Betaproteobacteria]	[Neisseriales]	[Neisseriaceae]	[Neisseria]	[Neisseria sp. oral taxon 014 str. F0314.]	[None]	[PF04575]	[None]	[None]	[IPR007655]	[IPR011990]	[None]	[None]	[None]	[None]	[None]	[None]	[641149.HMPREF9016_01645]	[Oral]	[Aerobe]	B	3	Homo sapiens subgingival
322	322		322	A0A0A8F6H2	A0A0A8F6H2	FALSE	[A0A0A8F6H2, A0A0E0TSX7, A0A1B1WYZ7, A0A1V0G4I7, A0A2A3LVX8, A0A2J1SC70, A0A3A5BWN1, D0WDF3, E0N685, E4ZB84, Q9K165, Q9ZF57]	12	[FAMILY]	1	1770	#FF0000	[Neisseria meningitidis LNP21362., Neisseria meningitidis serogroup B (strain NZ-05/33), Neisseria meningitidis., Neisseria lactamica ATCC 23970., Neisseria meningitidis ATCC 13091., Neisseria lactamica (strain 020-06), Neisseria meningitidis serogroup B (strain MC58)]	[1386087, 935589, 487, 546265, 862513, 489653, 122586]	[TrEMBL, SwissProt]	[Membrane protein , Tetratricopeptide repeat protein , Uncharacterized protein , DUF560 domain-containing protein , Putative outer membrane protein OmpU , TPR repeat-containing protein NMB0313]	[NA, TPR repeat-containing protein NMB0313]	[N875_08235, NMBNZ0533_1931, A6L27_05255, A6J54_00810, CNQ34_02125, CWI46_06675, CIJ84_01895, NEILACOT_05589, HMPREF0602_0015, NLA_3710, NMB0313, ompU]	[GI:499289487, GI:744798780, EMBL-CDS:AJC63568.1, REFSEQ:WP_010980777.1, GI:325208858, GI:488154821, EMBL-CDS:ADZ04310.1, REFSEQ:WP_002226029.1, GI:1049093502, GI:1049167691, GI:730579964, GI:1049148435, GI:1049133298, GI:1062560526, GI:1147893673, GI:1147894211, GI:730570690, GI:1049177223, GI:1049165170, GI:1134409098, GI:1049119588, GI:747184790, GI:1049135677, GI:747185093, GI:1069977088, GI:…	[Bacteria]	[NA]	[Proteobacteria]	[Betaproteobacteria]	[Neisseriales]	[Neisseriaceae]	[Neisseria]	[Neisseria meningitidis LNP21362., Neisseria meningitidis serogroup B (strain NZ-05/33), Neisseria meningitidis., Neisseria lactamica ATCC 23970., Neisseria meningitidis ATCC 13091., Neisseria lactamica (strain 020-06), Neisseria meningitidis serogroup B (strain MC58)]	[None]	[PF04575]	[None]	[IPR013026]	[IPR007655]	[IPR011990]	[None]	[None]	[None]	[None]	[nmz:NMBNZ0533_1931, nla:NLA_3710, nme:NMB0313]	[fig|935589.3.peg.2568, fig|487.654.peg.1635, fig|122586.8.peg.396]	[489653.NLA_3710, 122586.NMB0313]	[Airways, Brain, Not Specified]	[Aerobe]	A	3	Homo sapiens; …
323	323		323	A0A196MYD5	A0A196MYD5	FALSE	[A0A196MYD5]	1	[FAMILY]	1	1770	#FF0000	[Sphingomonas sp. TDK1.]	[453247]	[TrEMBL]	[Uncharacterized protein ]	[NA]	[A7X12_02155]	[GI:1032087444, GI:1032774003, EMBL-CDS:OAN60240.1]	[Bacteria]	[NA]	[Proteobacteria]	[Alphaproteobacteria]	[Sphingomonadales]	[Sphingomonadaceae]	[Sphingomonas]	[Sphingomonas sp. TDK1.]	[None]	[PF04575]	[None]	[IPR013026]	[IPR007655]	[IPR011990]	[None]	[None]	[None]	[None]	[None]	[None]	[None]	[None]	[None]	B	9	Kera, Y., Abe, K., Kasai, D., Fukuda, M., and Takahashi, S. "Draft genome sequences of Sphingobium sp. strain TCM1 and Sphingomonas sp. strain TDK1, haloalkyl phosphate flame retardant- and plasticizer-degrading bacteria." Genome Announc. (2016) 4:e00668-16.
324	324		324	A0A1E9VKA8	A0A1E9VKA8	FALSE	[A0A1E9VKA8, A0A1E9ZYB0, A0A1F0H700, A0A1F1BLN7, A0A1F1FU35, A0A1F1HRU8, A0A1S1G7C9, D3A8B9, D7N1E7, F9EY62, G3Z442]	11	[FAMILY]	1	1770	#FF0000	[Neisseria sp. HMSC077D05., Neisseria sp. HMSC064E01., Neisseria sp. HMSC065C04., Neisseria sp. HMSC055H02., Neisseria sp. HMSC067G11., Neisseria sp. HMSC073G10., Neisseria sp. HMSC70E02., Neisseria subflava NJ9703., Neisseria sp. oral taxon 014 str. F0314., Neisseria macacae ATCC 33926., Neisseria sp. GT4A_CT1.]	[1715079, 1715052, 1739524, 1739411, 1739384, 1739369, 1608896, 546268, 641149, 997348, 665946]	[TrEMBL]	[Uncharacterized protein ]	[NA]	[HMPREF2600_05195, HMPREF2572_06485, HMPREF3022_06655, HMPREF2907_04255, HMPREF2880_00985, HMPREF2865_00045, HMPREF3277_04260, NEISUBOT_05499, HMPREF9016_00960, HMPREF9418_2089, HMPREF1028_01357]	[GI:1080546450, GI:1092529975, EMBL-CDS:OFN26356.1, REFSEQ:WP_070513847.1, GI:1092511209, GI:1080603442, EMBL-CDS:OFN79966.1, REFSEQ:WP_070497043.1, GI:1080697162, GI:896406867, EMBL-CDS:OFO68602.1, REFSEQ:WP_049343865.1, GI:1092755001, GI:1080947245, EMBL-CDS:OFR06472.1, REFSEQ:WP_070680400.1, GI:1081001497, EMBL-CDS:OFR58156.1, GI:1081026473, EMBL-CDS:OFR81706.1, GI:1091252255, GI:1092863358, E…	[Bacteria]	[NA]	[Proteobacteria]	[Betaproteobacteria]	[Neisseriales]	[Neisseriaceae]	[Neisseria]	[Neisseria sp. HMSC077D05., Neisseria sp. HMSC064E01., Neisseria sp. HMSC065C04., Neisseria sp. HMSC055H02., Neisseria sp. HMSC067G11., Neisseria sp. HMSC073G10., Neisseria sp. HMSC70E02., Neisseria subflava NJ9703., Neisseria sp. oral taxon 014 str. F0314., Neisseria macacae ATCC 33926., Neisseria sp. GT4A_CT1.]	[None]	[PF04575]	[None]	[None]	[IPR007655]	[IPR036709]	[None]	[None]	[None]	[None]	[None]	[fig|665946.3.peg.1491]	[546268.NEISUBOT_05499, 641149.HMPREF9016_00960]	[Oral, Gastrointestinal tract]	[Aerobe, Not Specified]	B	3	Homo sapiens bronchial washing; Homo sapiens sputum; Homo sapiens sputum; Homo sapiens sputum; Homo sapiens bronchial washing; Homo sapiens sputum; …
325	325		325	A0A1M4UFU6	A0A1M4UFU6	FALSE	[A0A1M4UFU6]	1	[FAMILY]	1	1770	#FF0000	[Lampropedia hyalina DSM 16112.]	[1122156]	[TrEMBL]	[Tetratricopeptide repeat-containing protein ]	[NA]	[SAMN02745117_00464]	[GI:1120493194, EMBL-CDS:SHE55473.1, REFSEQ:WP_073354260.1]	[Bacteria]	[NA]	[Proteobacteria]	[Betaproteobacteria]	[Burkholderiales]	[Comamonadaceae]	[Lampropedia]	[Lampropedia hyalina DSM 16112.]	[None]	[PF04575, PF14559]	[None]	[None]	[IPR007655]	[IPR011990]	[None]	[None]	[None]	[None]	[None]	[None]	[None]	[None]	[None]	B	3	liquid manure from a dairy farmyard
326	326		326	A0A1T0AVQ6	A0A1T0AVQ6	FALSE	[A0A1T0AVQ6]	1	[FAMILY]	1	1770	#FF0000	[[Haemophilus] felis.]	[123822]	[TrEMBL]	[Uncharacterized protein ]	[NA]	[B0188_10230]	[GI:1151593951, EMBL-CDS:OOS01160.1]	[Bacteria]	[NA]	[Proteobacteria]	[Gammaproteobacteria]	[Pasteurellales]	[Pasteurellaceae]	[NA]	[[Haemophilus] felis.]	[None]	[PF04575]	[None]	[None]	[IPR007655]	[IPR011990]	[None]	[None]	[None]	[None]	[None]	[None]	[None]	[None]	[None]	A	3	Inzana, T.J., Johnson, J.L., Shell, L., Moller, K., and Kilian, M. "Isolation and characterization of a newly identified Haemophilus species from cats: 'Haemophilus felis'." J. Clin. Microbiol. (1992) 30:2108-2112.
327	327		327	A0A1V3TSQ5	A0A1V3TSQ5	FALSE	[A0A1V3TSQ5, A0A1W1UFE5, A0A328C3T4, A0A380TSU8]	4	[FAMILY]	1	1770	#FF0000	[Pasteurellaceae bacterium 15-036681., Pasteurella testudinis DSM 23072., Glaesserella sp. HHC-2018., [Actinobacillus] rossii.]	[1924934, 1122938, 2094024, 123820]	[TrEMBL]	[Uncharacterized protein , Tetratricopeptide repeat-containing protein , TPR repeat-containing protein NMB0313 ]	[NA]	[BMT54_05375, SAMN05660772_00403, C5N92_03455, NCTC10801_01481]	[GI:1147989318, EMBL-CDS:OOH89867.1, EMBL-CDS:SMB79531.1, EMBL-CDS:RAL19184.1, EMBL-CDS:SUT91544.1]	[Bacteria]	[NA]	[Proteobacteria]	[Gammaproteobacteria]	[Pasteurellales]	[Pasteurellaceae]	[NA, Pasteurella, Glaesserella]	[Pasteurellaceae bacterium 15-036681., Pasteurella testudinis DSM 23072., Glaesserella sp. HHC-2018., [Actinobacillus] rossii.]	[None]	[PF04575, PF14559]	[None]	[None]	[IPR007655]	[IPR011990]	[None]	[None]	[None]	[None]	[None]	[None]	[None]	[None]	[None]	A	3	Hexaprotodon liberiensis juvenile liver; desert tortoise nares Gopherus agassizi; pig; Christensen, H., Kuhnert, P., Bisgaard, M., Mutters, R., Dziva, F., and Olsen, J.E. "Emended description of porcine [Pasteurella] aerogenes, [Pasteurella] mairii and [Actinobacillus] rossii." Int. J. Syst. Evol. Microbiol. (2005) 55:209-223. Published online 6 August 2004. doi:10.1099/ijs.0.63119-0
328	328		328	A0A222A9R9	A0A222A9R9	FALSE	[A0A222A9R9, A0A238A7R6, A0A241Z0I6, A0A242SWR4, A0A2D7VE90, A0A2I6M1Q6, A0A2K2YFK8, A0A2R4R7Q3, A0A2S5BYN2, A0A2T5QCT7, A0A315RM55, A0A368MSE9, A0A372I718, A0A384GWU0, A0A3D5C3R8, F0KG65]	16	[FAMILY]	1	1770	#FF0000	[Acinetobacter baumannii., Acinetobacter pittii , Acinetobacter sp., Acinetobacter sp. AKBS16., Acinetobacter oleivorans., Acinetobacter sp. S131434., Acinetobacter calcoaceticus (strain PHEA-2)]	[470, 48296, 472, 2072504, 1148157, 2302372, 871585]	[TrEMBL]	[DUF560 domain-containing protein , Peptide signal protein , Putative exported protein ]	[NA]	[D3X42_00260, CEJ63_05350, B9X62_16700, CAT00_09505, CL490_11090, BVD86_10470, C1642_06120, DBQ26_14795, C3415_07575, DBL02_09500, DCD77_14760, DVA79_05205, D0529_04655, CAT06_19300, DGS69_00385, BDGL_000193]	[GI:1474713179, GI:1474720581, GI:1243808157, GI:1360864345, GI:1221286893, GI:1435305524, EMBL-CDS:RJO52339.1, GI:1230725065, GI:1230693063, GI:1230748014, GI:1230675816, GI:1230754574, GI:1230761101, GI:1227186267, GI:1230734405, GI:1230730559, GI:913670821, GI:1230698894, GI:1230710083, GI:1230704770, GI:1420776141, GI:1227219586, GI:1230699010, GI:1230764785, GI:1275589298, GI:1230717108, GI:…	[Bacteria]	[NA]	[Proteobacteria]	[Gammaproteobacteria]	[Pseudomonadales]	[Moraxellaceae]	[Acinetobacter]	[Acinetobacter baumannii., Acinetobacter pittii , Acinetobacter sp., Acinetobacter sp. AKBS16., Acinetobacter oleivorans., Acinetobacter sp. S131434., Acinetobacter calcoaceticus (strain PHEA-2)]	[None]	[PF04575]	[None]	[None]	[IPR007655]	[IPR011990]	[None]	[None]	[None]	[None]	[acc:BDGL_000193]	[fig|871585.3.peg.192]	[871585.BDGL_000193]	[Skin, Not Specified, Airways]	[Anaerobe,Aerobe, Anaerobe, Aerobe]	B	10	various human sites https://www.microbiologyresearch.org/docserver/fulltext/ijsem/36/2/ijs-36-2-228.pdf?expires=1558473459&id=id&accname=guest&checksum=F6D0E260AF6CE40BF1256569F69DC96F; Nemec, A., Krizova, L., Maixnerova, M., van der Reijden, T.J., Deschaght, P., Passet, V., Vaneechoutte, M., Brisse, S., and Dijkshoorn, L. "Genotypic and phenotypic characterization of the Acinetobacter calcoaceti…
329	329		329	A0A258S9T1	A0A258S9T1	FALSE	[A0A258S9T1]	1	[FAMILY]	1	1770	#FF0000	[Sphingomonas sp. 28-62-20.]	[1970433]	[TrEMBL]	[Uncharacterized protein ]	[NA]	[B7Y43_17385]	[GI:1232640758, EMBL-CDS:OYY75959.1]	[Bacteria]	[NA]	[Proteobacteria]	[Alphaproteobacteria]	[Sphingomonadales]	[Sphingomonadaceae]	[Sphingomonas]	[Sphingomonas sp. 28-62-20.]	[None]	[PF04575]	[None]	[None]	[IPR007655]	[IPR011990]	[None]	[None]	[None]	[None]	[None]	[None]	[None]	[None]	[None]	C	9	Mine wastewater
330	330		330	A0A2D0L3D8	A0A2D0L3D8	FALSE	[A0A2D0L3D8, W1J1T6]	2	[FAMILY]	1	1770	#FF0000	[Xenorhabdus sp. KJ12.1., Xenorhabdus szentirmaii DSM 16338.]	[1851571, 1427518]	[TrEMBL]	[Uncharacterized protein ]	[NA]	[Xekj_02196, XSR1_40061]	[EMBL-CDS:PHM69927.1, GI:740406261, EMBL-CDS:CDL84018.1, REFSEQ:WP_038239826.1]	[Bacteria]	[NA]	[Proteobacteria]	[Gammaproteobacteria]	[Enterobacterales]	[Morganellaceae]	[Xenorhabdus]	[Xenorhabdus sp. KJ12.1., Xenorhabdus szentirmaii DSM 16338.]	[None]	[PF04575, PF14559]	[None]	[None]	[IPR007655]	[IPR011990]	[None]	[None]	[None]	[None]	[None]	[None]	[None]	[None]	[None]	B	5	Steinernema nematodes
331	331		331	A0A2N0XMJ4	A0A2N0XMJ4	FALSE	[A0A2N0XMJ4, U4KFW8]	2	[FAMILY]	1	1770	#FF0000	[Vibrio sp. vnigr-6D03., Vibrio nigripulchritudo.]	[2058088, 28173]	[TrEMBL]	[Peptide signal , Uncharacterized protein ]	[NA]	[CW749_23505, VIBNI_A3878]	[EMBL-CDS:PKF77135.1, GI:548952450, GI:549778439, EMBL-CDS:CCO59828.1, REFSEQ:WP_022552170.1]	[Bacteria]	[NA]	[Proteobacteria]	[Gammaproteobacteria]	[Vibrionales]	[Vibrionaceae]	[Vibrio]	[Vibrio sp. vnigr-6D03., Vibrio nigripulchritudo.]	[None]	[PF04575]	[None]	[IPR013026]	[IPR007655]	[IPR011990]	[None]	[None]	[None]	[None]	[vni:VIBNI_A3878]	[fig|1260221.3.peg.3683]	[None]	[None]	[None]	B	1	Coastal ocean surface water; Lavastone
332	332		332	A0A2S9SHF5	A0A2S9SHF5	FALSE	[A0A2S9SHF5]	1	[FAMILY]	1	1770	#FF0000	[Haemophilus influenzae.]	[727]	[TrEMBL]	[TPR repeat-containing protein ]	[NA]	[BV055_00832]	[EMBL-CDS:PRM83204.1]	[Bacteria]	[NA]	[Proteobacteria]	[Gammaproteobacteria]	[Pasteurellales]	[Pasteurellaceae]	[Haemophilus]	[Haemophilus influenzae.]	[None]	[PF04575]	[None]	[IPR013026]	[IPR007655]	[IPR011990]	[None]	[None]	[None]	[None]	[None]	[None]	[None]	[Airways, Not Specified]	[Facultative]	A	3	globi host = human, also infects some rodents
333	333		333	F9EX29	F9EX29	FALSE	[F9EX29]	1	[FAMILY]	1	1770	#FF0000	[Neisseria macacae ATCC 33926.]	[997348]	[TrEMBL]	[Uncharacterized protein ]	[NA]	[HMPREF9418_1706]	[GI:339887013, GI:489875109, EMBL-CDS:EGQ76610.1, REFSEQ:WP_003778617.1]	[Bacteria]	[NA]	[Proteobacteria]	[Betaproteobacteria]	[Neisseriales]	[Neisseriaceae]	[Neisseria]	[Neisseria macacae ATCC 33926.]	[None]	[PF04575]	[None]	[None]	[IPR007655]	[IPR011990]	[None]	[None]	[None]	[None]	[None]	[None]	[None]	[Gastrointestinal tract]	[Not Specified]	B	3	Rhesus monkeys/Homo sapiens
334	334		334	A0A068R8T8	A0A068R8T8	FALSE	[A0A068R8T8]	1	[FAMILY]	1	1770	#FF0000	[Xenorhabdus poinarii G6.]	[1354304]	[TrEMBL]	[Uncharacterized protein ]	[NA]	[XPG1_3699]	[GI:800931757, GI:661566916, EMBL-CDS:CDG23326.1, REFSEQ:WP_045960259.1]	[Bacteria]	[NA]	[Proteobacteria]	[Gammaproteobacteria]	[Enterobacterales]	[Morganellaceae]	[Xenorhabdus]	[Xenorhabdus poinarii G6.]	[None]	[PF04575, PF14559]	[None]	[None]	[IPR007655]	[IPR011990]	[None]	[None]	[None]	[None]	[xpo:XPG1_3699]	[None]	[None]	[None]	[None]	B	5	Steinernema nematode
335	335		335	A0A084EY93	A0A084EY93	FALSE	[A0A084EY93, A0A0A7MNL9, A0A369ZH32, A0A369ZT64, A0A377HZM6, A0A3N4W9P7, E8KEU6, I3DNI2, K0G7S3, U4SA64]	10	[FAMILY]	1	1770	#FF0000	[Haemophilus parasuis , Actinobacillus equuli subsp. equuli., Haemophilus parahaemolyticus., Haemophilus paraphrohaemolyticus., Frederiksenia canicola., Actinobacillus ureae ATCC 25976., Haemophilus parahaemolyticus HK385., Actinobacillus suis H91-0380., Glaesserella parasuis D74.]	[738, 202947, 735, 736, 123824, 887324, 1095744, 696748, 1275971]	[TrEMBL]	[TPR repeat-containing protein , Membrane protein , DUF560 domain-containing protein , Outer membrane protein OmpU1 , Uncharacterized protein DUF560 , Tetratricopeptide repeat protein , PF04575 family protein , Uncharacterized protein ]	[NA]	[HS327_00906, ACEE_11315, DPV98_04335, DPV92_05630, NCTC10794_00206, EDC49_1636, HMPREF0027_0363, HMPREF1050_1498, ASU2_11105, A2U20_03090]	[GI:666683721, GI:757674263, EMBL-CDS:KEZ22935.1, REFSEQ:WP_042905764.1, GI:746133568, GI:732673511, EMBL-CDS:AIZ80321.1, REFSEQ:WP_039198842.1, EMBL-CDS:RDF04608.1, EMBL-CDS:RDF10477.1, EMBL-CDS:STO63197.1, EMBL-CDS:RPE92338.1, GI:322120693, GI:491830324, EMBL-CDS:EFX92582.1, REFSEQ:WP_005621617.1, GI:491983065, GI:386908586, EMBL-CDS:EIJ73275.1, REFSEQ:WP_005705390.1, GI:407389855, GI:505489851…	[Bacteria]	[NA]	[Proteobacteria]	[Gammaproteobacteria]	[Pasteurellales]	[Pasteurellaceae]	[Glaesserella, Actinobacillus, Haemophilus, Frederiksenia]	[Haemophilus parasuis , Actinobacillus equuli subsp. equuli., Haemophilus parahaemolyticus., Haemophilus paraphrohaemolyticus., Frederiksenia canicola., Actinobacillus ureae ATCC 25976., Haemophilus parahaemolyticus HK385., Actinobacillus suis H91-0380., Glaesserella parasuis D74.]	[None]	[PF04575, PF14559]	[None]	[IPR013026]	[IPR007655]	[IPR011990]	[None]	[None]	[None]	[None]	[aeu:ACEE_11315, asi:ASU2_11105]	[fig|738.15.peg.931, fig|1095744.4.peg.195, fig|696748.4.peg.2255, fig|1275971.7.peg.2005]	[887324.HMPREF0027_0363]	[Airways]	[Facultative, Not Specified]	A	3	Pig, blood; Young foals with glomerular nephritis and septicemia; homo sapiens; homo sapiens RML bronchus; Korczak, B.M., Bisgaard, M., Christensen, H., and Kuhnert, P. "Frederiksenia canicola gen. nov., sp. nov. isolated from dogs and human dog-bite wounds." Antonie van Leeuwenhoek (2014) 105:731-741.; ...
336	336		336	A0A154TRF8	A0A154TRF8	FALSE	[A0A154TRF8, A0A1E9VSJ1, A0A1F0H326, A0A1S1G9K8, A0A2I1Y7L1, C6M6B3, G3Z2S0]	7	[FAMILY]	1	1770	#FF0000	[Neisseria flavescens., Neisseria sp. HMSC077D05., Neisseria sp. HMSC065C04., Neisseria sp. HMSC70E02., Neisseria perflava., Neisseria sicca ATCC 29256., Neisseria sp. GT4A_CT1.]	[484, 1715079, 1739524, 1608896, 33053, 547045, 665946]	[TrEMBL]	[TPR repeat-containing protein , Uncharacterized protein ]	[NA]	[TW89_1630, HMPREF2600_00315, HMPREF3022_07415, HMPREF3277_01310, CYJ98_03945, NEISICOT_02065, HMPREF1028_00885]	[GI:1016432436, EMBL-CDS:KZC79312.1, GI:1092527866, GI:1080549030, EMBL-CDS:OFN28749.1, REFSEQ:WP_070511787.1, GI:896391767, GI:1080695948, EMBL-CDS:OFO67443.1, REFSEQ:WP_049331507.1, GI:1091254294, GI:1093528539, EMBL-CDS:OHR78390.1, REFSEQ:WP_070869805.1, EMBL-CDS:PKZ61782.1, EMBL-CDS:PLA50867.1, GI:489855360, GI:255048648, EMBL-CDS:EET44112.1, REFSEQ:WP_003759024.1, GI:496669114, GI:348611737,…	[Bacteria]	[NA]	[Proteobacteria]	[Betaproteobacteria]	[Neisseriales]	[Neisseriaceae]	[Neisseria]	[Neisseria flavescens., Neisseria sp. HMSC077D05., Neisseria sp. HMSC065C04., Neisseria sp. HMSC70E02., Neisseria perflava., Neisseria sicca ATCC 29256., Neisseria sp. GT4A_CT1.]	[None]	[PF04575]	[None]	[None]	[IPR007655]	[IPR011990]	[None]	[None]	[None]	[None]	[None]	[fig|484.5.peg.2046, fig|665946.3.peg.975]	[547045.NEISICOT_02065]	[Airways, Oral]	[Aerobe]	A	3	homo sapiens; Homo sapiens bronchial washing; Homo sapiens sputum; Homo sapiens respiratory; Homo sapiens; Homo sapiens nasopharynx; homo sapiens oral
337	337		337	A0A1H0BYN8	A0A1H0BYN8	FALSE	[A0A1H0BYN8]	1	[FAMILY]	1	1770	#FF0000	[Pseudomonas jinjuensis.]	[198616]	[TrEMBL]	[Uncharacterized protein ]	[NA]	[SAMN05216193_103243]	[EMBL-CDS:SDN50686.1]	[Bacteria]	[NA]	[Proteobacteria]	[Gammaproteobacteria]	[Pseudomonadales]	[Pseudomonadaceae]	[Pseudomonas]	[Pseudomonas jinjuensis.]	[None]	[PF04575, PF14559]	[None]	[IPR013026]	[IPR007655]	[IPR011990]	[None]	[None]	[None]	[None]	[None]	[None]	[None]	[None]	[None]	A	8	Kwon, S.W., Kim, J.S., Park, I.C., Yoon, S.H., Park, D.H., Lim, C.K., and Go, S.J. "Pseudomonas koreensis sp. nov., Pseudomonas umsongensis sp. nov. and Pseudomonas jinjuensis sp. nov., novel species from farm soils in Korea." Int. J. Syst. Evol. Microbiol. (2003) 53:21-27.
338	338		338	A0A1H7YAB4	A0A1H7YAB4	FALSE	[A0A1H7YAB4]	1	[FAMILY]	1	1770	#FF0000	[Pasteurella skyensis.]	[97481]	[TrEMBL]	[Tetratricopeptide repeat-containing protein ]	[NA]	[SAMN05444853_1178]	[EMBL-CDS:SEM42258.1]	[Bacteria]	[NA]	[Proteobacteria]	[Gammaproteobacteria]	[Pasteurellales]	[Pasteurellaceae]	[Pasteurella]	[Pasteurella skyensis.]	[None]	[PF04575, PF07719]	[None]	[IPR013026]	[IPR007655]	[IPR011990]	[IPR013105, IPR019734]	[None]	[None]	[None]	[None]	[None]	[None]	[None]	[None]	B	4	fish Salmo salar
339	339		339	A0A1V3TM48	A0A1V3TM48	FALSE	[A0A1V3TM48]	1	[FAMILY]	1	1770	#FF0000	[Acidovorax sp. 202149.]	[None]	[TrEMBL]	[Uncharacterized protein ]	[NA]	[BMF38_05520]	[GI:1147986642, EMBL-CDS:OOH87279.1]	[None]	[None]	[None]	[None]	[None]	[None]	[None]	[Acidovorax sp. 202149.]	[None]	[PF04575, PF14559]	[None]	[IPR013026]	[IPR007655]	[IPR011990, IPR023614]	[None]	[None]	[None]	[None]	[None]	[None]	[None]	[None]	[None]	B	3	homo sapiens pyogenic fluids/homo sapiens urine/clinical/human gut
340	340		340	A0A1X3CTX4	A0A1X3CTX4	FALSE	[A0A1X3CTX4]	1	[FAMILY]	1	1770	#FF0000	[Neisseria zoodegmatis.]	[326523]	[TrEMBL]	[Uncharacterized protein ]	[NA]	[BWD10_03610]	[GI:1185388741, EMBL-CDS:OSI11022.1]	[Bacteria]	[NA]	[Proteobacteria]	[Betaproteobacteria]	[Neisseriales]	[Neisseriaceae]	[Neisseria]	[Neisseria zoodegmatis.]	[None]	[PF04575, PF13428]	[None]	[None]	[IPR007655]	[IPR011990]	[None]	[None]	[None]	[None]	[None]	[None]	[None]	[None]	[None]	A	3	Homo sapiens dog bite wound Vandamme, P., Holmes, B., Bercovier, H., and Coenye, T. "Classification of Centers for Disease Control Group Eugonic Fermenter (EF)-4a and EF-4b as Neisseria animaloris sp. nov. and Neisseria zoodegmatis sp. nov., respectively." Int. J. Syst. Evol. Microbiol. (2006) 56:1801-1805.
341	341		341	A0A2G6CJU8	A0A2G6CJU8	FALSE	[A0A2G6CJU8]	1	[FAMILY]	1	1770	#FF0000	[Pseudomonadales bacterium.]	[1891229]	[TrEMBL]	[Uncharacterized protein ]	[NA]	[CR966_00635]	[EMBL-CDS:PID37745.1]	[Bacteria]	[NA]	[Proteobacteria]	[Gammaproteobacteria]	[Pseudomonadales]	[NA]	[NA]	[Pseudomonadales bacterium.]	[None]	[PF04575]	[None]	[None]	[IPR007655]	[IPR011990]	[None]	[None]	[None]	[None]	[None]	[None]	[None]	[None]	[None]	A	9	Thiocyanate ramp bioreactor
342	342		342	A0A2K7RLZ3	A0A2K7RLZ3	FALSE	[A0A2K7RLZ3]	1	[FAMILY]	1	1770	#FF0000	[Neisseria meningitidis.]	[487]	[TrEMBL]	[DUF560 domain-containing protein ]	[NA]	[A6J49_11150]	[GI:728045173, GI:1351588003, GI:1338051294, EMBL-CDS:ARC08575.2, REFSEQ:WP_033910960.1]	[Bacteria]	[NA]	[Proteobacteria]	[Betaproteobacteria]	[Neisseriales]	[Neisseriaceae]	[Neisseria]	[Neisseria meningitidis.]	[None]	[PF04575]	[None]	[IPR013026]	[IPR007655]	[IPR011990]	[None]	[None]	[None]	[None]	[None]	[None]	[None]	[Not Specified]	[Aerobe]	A	3	homo sapiens meningitis
343	343		343	A0A2V5D3A4	A0A2V5D3A4	FALSE	[A0A2V5D3A4]	1	[FAMILY]	1	1770	#FF0000	[Novosphingobium sp. B3058 49.]	[2183925]	[TrEMBL]	[Uncharacterized protein DUF560 ]	[NA]	[DFS19_10937]	[EMBL-CDS:PYG62225.1]	[Bacteria]	[NA]	[Proteobacteria]	[Alphaproteobacteria]	[Sphingomonadales]	[Sphingomonadaceae]	[Novosphingobium]	[Novosphingobium sp. B3058 49.]	[None]	[PF04575]	[None]	[None]	[IPR007655]	[IPR011990]	[None]	[None]	[None]	[None]	[None]	[None]	[None]	[None]	[None]	B	2	Sorghum-associated microbial communities from plants grown in Nebraska, USA. Schachtman D. Submitted (JUN-2018) to the EMBL/GenBank/DDBJ databases
344	344		344	C0VNU3	C0VNU3	FALSE	[C0VNU3]	1	[FAMILY]	1	1770	#FF0000	[Acinetobacter sp. ATCC 27244.]	[525244]	[TrEMBL]	[Uncharacterized protein ]	[NA]	[HMPREF0023_2812]	[GI:226835276, EMBL-CDS:EEH67659.1]	[Bacteria]	[NA]	[Proteobacteria]	[Gammaproteobacteria]	[Pseudomonadales]	[Moraxellaceae]	[Acinetobacter]	[Acinetobacter sp. ATCC 27244.]	[None]	[PF04575]	[None]	[None]	[IPR007655]	[IPR011990]	[None]	[None]	[None]	[None]	[None]	[None]	[525244.HMPREF0023_2812]	[Skin]	[Aerobe]	B	3	homo sapiens skin
345	345		345	I3DAU3	I3DAU3	FALSE	[I3DAU3]	1	[FAMILY]	1	1770	#FF0000	[Pasteurella bettyae CCUG 2042.]	[1095749]	[TrEMBL]	[PF04575 family protein ]	[NA]	[HMPREF1052_1349]	[GI:492142725, GI:386904037, EMBL-CDS:EIJ68836.1, REFSEQ:WP_005761082.1]	[Bacteria]	[NA]	[Proteobacteria]	[Gammaproteobacteria]	[Pasteurellales]	[Pasteurellaceae]	[Pasteurella]	[Pasteurella bettyae CCUG 2042.]	[None]	[PF04575]	[None]	[None]	[IPR007655]	[IPR011990]	[None]	[None]	[None]	[None]	[None]	[fig|1095749.3.peg.1453]	[None]	[Urogenital tract]	[Not Specified]	A	3	Homo sapiens vaginal
346	346		346	K8WQB1	K8WQB1	FALSE	[K8WQB1]	1	[FAMILY]	1	1770	#FF0000	[Providencia burhodogranariea DSM 19968.]	[1141662]	[TrEMBL]	[Uncharacterized protein ]	[NA]	[OOA_07847]	[GI:414100531, GI:496187085, EMBL-CDS:EKT62146.1, REFSEQ:WP_008911592.1]	[Bacteria]	[NA]	[Proteobacteria]	[Gammaproteobacteria]	[Enterobacterales]	[Morganellaceae]	[Providencia]	[Providencia burhodogranariea DSM 19968.]	[None]	[PF04575]	[None]	[IPR013026]	[IPR007655]	[IPR011990]	[None]	[None]	[None]	[None]	[None]	[fig|1141662.3.peg.1590]	[None]	[None]	[None]	B	6	wild caught Drosophila melanogaster hemolymph
347	347		347	K8WXM7	K8WXM7	FALSE	[K8WXM7]	1	[FAMILY]	1	1770	#FF0000	[Providencia sneebia DSM 19967.]	[1141660]	[TrEMBL]	[Uncharacterized protein ]	[NA]	[OO7_02661]	[GI:414099312, GI:496189906, EMBL-CDS:EKT60955.1, REFSEQ:WP_008914413.1]	[Bacteria]	[NA]	[Proteobacteria]	[Gammaproteobacteria]	[Enterobacterales]	[Morganellaceae]	[Providencia]	[Providencia sneebia DSM 19967.]	[None]	[PF04575]	[None]	[IPR013026]	[IPR007655]	[IPR011990]	[IPR019734]	[None]	[None]	[None]	[None]	[fig|1141660.3.peg.535]	[None]	[None]	[None]	B	6	wild caught Drosophila melanogaster hemolymph
348	348		348	L1NMX3	L1NMX3	FALSE	[L1NMX3]	1	[FAMILY]	1	1770	#FF0000	[Neisseria sp. oral taxon 020 str. F0370.]	[1127694]	[TrEMBL]	[Uncharacterized protein ]	[NA]	[HMPREF9120_02045]	[GI:429162575, GI:496981175, EMBL-CDS:EKY04884.1, REFSEQ:WP_009426652.1]	[Bacteria]	[NA]	[Proteobacteria]	[Betaproteobacteria]	[Neisseriales]	[Neisseriaceae]	[Neisseria]	[Neisseria sp. oral taxon 020 str. F0370.]	[None]	[PF04575]	[None]	[None]	[IPR007655]	[None]	[None]	[None]	[None]	[None]	[None]	[fig|1127694.3.peg.1883]	[None]	[Oral]	[Aerobe]	B	3	Homo sapiens oral cavity
349	349		349	U1ZPV5	U1ZPV5	FALSE	[U1ZPV5]	1	[FAMILY]	1	1770	#FF0000	[Alcaligenes sp. EGD-AK7.]	[1386079]	[TrEMBL]	[Uncharacterized protein ]	[NA]	[N879_03680]	[GI:542105481, EMBL-CDS:ERI34647.1]	[Bacteria]	[NA]	[Proteobacteria]	[Betaproteobacteria]	[Burkholderiales]	[Alcaligenaceae]	[Alcaligenes]	[Alcaligenes sp. EGD-AK7.]	[None]	[PF04575]	[None]	[None]	[IPR007655]	[IPR011990]	[None]	[None]	[None]	[None]	[None]	[fig|1386079.3.peg.708]	[None]	[None]	[None]	B	8	Indian agricultural soil
350	350		350	A0A009RZU0	A0A009RZU0	FALSE	[A0A009RZU0, A0A062DRS8, A0A062E002, A0A062FVS8, A0A0A8XJ02]	5	[FAMILY]	1	1770	#FF0000	[Acinetobacter baumannii 951631., Acinetobacter baumannii 496487., Acinetobacter baumannii 1451147., Acinetobacter baumannii 940793., Acinetobacter calcoaceticus.]	[1310653, 1310625, 1310642, 1310633, 471]	[TrEMBL]	[Uncharacterized protein , Putative exported protein ]	[NA]	[J552_1264, J524_0444, J541_1234, J532_0697, P23_2226]	[GI:587953995, EMBL-CDS:EXC39701.1, GI:630444369, EMBL-CDS:KCX59617.1, GI:630448292, EMBL-CDS:KCX63011.1, GI:630473500, EMBL-CDS:KCX85377.1, EMBL-CDS:GAM31708.1]	[Bacteria]	[NA]	[Proteobacteria]	[Gammaproteobacteria]	[Pseudomonadales]	[Moraxellaceae]	[Acinetobacter]	[Acinetobacter baumannii 951631., Acinetobacter baumannii 496487., Acinetobacter baumannii 1451147., Acinetobacter baumannii 940793., Acinetobacter calcoaceticus.]	[None]	[PF04575]	[None]	[None]	[IPR007655]	[IPR011990]	[None]	[None]	[None]	[None]	[None]	[fig|1310653.3.peg.1244, fig|1310625.3.peg.439, fig|1310642.3.peg.1201, fig|1310633.3.peg.678]	[None]	[None]	[None]	B	3	Human nosocomial; perirectal; homosapiens; homosapiens perirectal; soil, quinate enrichment Bouvet, P.J.M., and Grimont, P.A.D. "Taxonomy of the genus Acinetobacter with the recognition of Acinetobacter baumannii sp. nov., Acinetobacter haemolyticus sp. nov., Acinetobacter johnsonii sp. nov., and Acinetobacter junii sp. nov. and emended descriptions of Acinetobacter calcoaceticus and Acinetobacte…
351	351		351	A0A0A7MES1	A0A0A7MES1	FALSE	[A0A0A7MES1, A0A0E1RNU9, A0A0J5P7Z2, A0A0Y0BLZ5, A0A158SVK4, A0A1T0AC92, A0A229GPP9, A0A263JAM1, A0A2S9RT67, A0A2S9S334, A0A2X4XTC1, A0A384XM06, A0A3E1QPM9, A0A3E1R5E8, B8F8J9, E1W3C0, E7A5N4, Q4QLR4, U4RKU2, U4RSM1]	20	[FAMILY]	1	1770	#FF0000	[Actinobacillus equuli subsp. equuli., Glaesserella parasuis 29755., Muribacter muris., Streptococcus pneumoniae., Haemophilus influenzae., Haemophilus parasuis , Moraxella sp. VT-16-12., Gallibacterium anatis., Glaesserella parasuis str. Nagasaki., Haemophilus parasuis serovar 5 (strain SH0165), Haemophilus parainfluenzae (strain T3T1), Haemophilus influenzae F3031., Haemophilus influenzae (stra…	[202947, 456298, 67855, 1313, 727, 738, 2014877, 750, 1117322, 557723, 862965, 866630, 281310, 1275967, 1275966]	[TrEMBL]	[Membrane protein , Putative outer membrane protein , TPR repeat-containing protein NMB0313 , TPR repeat-containing protein , Uncharacterized protein , Outer membrane protein OmpU1 , DUF560 domain-containing protein , Possible outer membrane protein/FOG: TPR repeat protein ]	[NA]	[ACEE_04635, SVR5_02147, RO21_01755, ERS515107_00917, NTHI1209_00501, B0183_03030, CEW93_08660, CF595_07825, BV171_01992, BV163_00373, NCTC13377_01885, A2U21_08535, CH620_01295, CH609_01510, HAPS_2219, PARA_07530, HIBPF_12520, NTHI1171, HPSMNH_1772, HPSSW114_1507]	[GI:746131653, GI:732672259, EMBL-CDS:AIZ79069.1, REFSEQ:WP_039197051.1, GI:529485523, GI:1417938725, GI:491993467, EMBL-CDS:CDI00644.1, REFSEQ:WP_005710538.1, GI:849031067, GI:846776262, EMBL-CDS:KMK52336.1, REFSEQ:WP_047976078.1, EMBL-CDS:CVP59726.1, GI:980492268, GI:757820000, EMBL-CDS:KIS34898.1, REFSEQ:WP_059358184.1, GI:544679549, GI:1151585932, GI:1102273891, EMBL-CDS:OOR93334.1, EMBL-CDS:…	[Bacteria]	[NA]	[Proteobacteria, Firmicutes]	[Gammaproteobacteria, Bacilli]	[Pasteurellales, Lactobacillales, Pseudomonadales]	[Pasteurellaceae, Streptococcaceae, Moraxellaceae]	[Actinobacillus, Glaesserella, Muribacter, Streptococcus, Haemophilus, Moraxella, Gallibacterium]	[Actinobacillus equuli subsp. equuli., Glaesserella parasuis 29755., Muribacter muris., Streptococcus pneumoniae., Haemophilus influenzae., Haemophilus parasuis , Moraxella sp. VT-16-12., Gallibacterium anatis., Glaesserella parasuis str. Nagasaki., Haemophilus parasuis serovar 5 (strain SH0165), Haemophilus parainfluenzae (strain T3T1), Haemophilus influenzae F3031., Haemophilus influenzae (stra…	[None]	[PF04575, PF14559]	[None]	[None]	[IPR007655]	[IPR011990]	[None]	[None]	[None]	[None]	[aeu:ACEE_04635, hap:HAPS_2219, hpr:PARA_07530, hif:HIBPF_12520, hit:NTHI1171]	[fig|67855.3.peg.2325, fig|727.582.peg.446, fig|557723.8.peg.2191, fig|862965.3.peg.751, fig|1275967.3.peg.1663, fig|1275966.3.peg.1421]	[557723.HAPS_2219, 862965.PARA_07530]	[Skin, Not Specified, Oral, Airways, Ear]	[Anaerobe,Facultative, Facultative]	A	3	Young foals with glomerular nephritis and septicemia; Sus scrofa domesticus lung; Bisgaard, M. "Actinobacillus muris sp. nov. isolated from mice." Acta Pathol. Microbiol. Immunol. Scand. [B] (1986) 94:1-8.; homo sapiens and other mammals; homo sapiens and other mammals; pigs; Canis lupus familiaris saliva; Christensen, H., Bisgaard, M., Bojesen, A.M., Mutters, R., and Olsen, J.E. "Genetic relatio…
352	352		352	A0A140ST05	A0A140ST05	FALSE	[A0A140ST05, A0A1S1HTY2, A0A335E446, A0A379GNQ7, A0A3L9VDD6, B2PZJ3]	6	[FAMILY]	1	1770	#FF0000	[Providencia stuartii (strain MRSN 2154), Providencia stuartii., Acinetobacter baumannii., Providencia stuartii ATCC 25827.]	[1157951, 588, 470, 471874]	[TrEMBL]	[Uncharacterized protein , Peptide signal , TPR repeat-containing protein NMB0313 , DUF560 domain-containing protein , Tetratricopeptide repeat protein ]	[NA]	[S70_18950, A3Q29_14190, SAMEA104305308_01669, NCTC12257_01769, EA147_15735, PROSTU_02175]	[GI:504471054, GI:384481792, EMBL-CDS:AFH95587.1, REFSEQ:WP_014658156.1, GI:1091552762, GI:1093681662, EMBL-CDS:OHT25447.1, REFSEQ:WP_070925523.1, EMBL-CDS:SST02904.1, GI:1109572168, GI:1119553142, GI:1356699816, EMBL-CDS:SUC42688.1, REFSEQ:WP_072502198.1, EMBL-CDS:RMA09135.1, GI:188020951, GI:491057280, EMBL-CDS:EDU58991.1, REFSEQ:WP_004918919.1]	[Bacteria]	[NA]	[Proteobacteria]	[Gammaproteobacteria]	[Enterobacterales, Pseudomonadales]	[Morganellaceae, Moraxellaceae]	[Providencia, Acinetobacter]	[Providencia stuartii (strain MRSN 2154), Providencia stuartii., Acinetobacter baumannii., Providencia stuartii ATCC 25827.]	[None]	[PF04575, PF14559]	[None]	[IPR013026]	[IPR007655]	[IPR011990]	[None]	[None]	[None]	[None]	[psi:S70_18950, psta:BGK56_01045]	[fig|1157951.4.peg.3807]	[471874.PROSTU_02175]	[Blood, Skin, Not Specified, Gastrointestinal tract]	[Not Specified, Facultative, Anaerobe,Aerobe, Anaerobe]	B	3	Homo sapiens blood; Homo sapiens blood; human nosocomial Bouvet, P.J.M., and Grimont, P.A.D. "Taxonomy of the genus Acinetobacter with the recognition of Acinetobacter baumannii sp. nov., Acinetobacter haemolyticus sp. nov., Acinetobacter johnsonii sp. nov., and Acinetobacter junii sp. nov. and emended descriptions of Acinetobacter calcoaceticus and Acinetobacter lwoffii." Int. J. Syst. Bacteriol…
353	353		353	A0A179D0C1	A0A179D0C1	FALSE	[A0A179D0C1, A6VQE8, M4R6T7]	3	[FAMILY]	1	1770	#FF0000	[Bibersteinia trehalosi Y31., Actinobacillus succinogenes (strain ATCC 55618 / 130Z), Bibersteinia trehalosi USDA-ARS-USMARC-192.]	[1261658, 339671, 1171377]	[TrEMBL]	[Uncharacterized protein ]	[NA]	[F480_03630, Asuc_1844, WQG_5630]	[GI:1032532196, GI:1032811436, EMBL-CDS:OAQ15624.1, REFSEQ:WP_064318239.1, GI:501020902, GI:150841224, EMBL-CDS:ABR75195.1, REFSEQ:WP_012073572.1, GI:469488470, EMBL-CDS:AGH37843.1]	[Bacteria]	[NA]	[Proteobacteria]	[Gammaproteobacteria]	[Pasteurellales]	[Pasteurellaceae]	[Bibersteinia, Actinobacillus]	[Bibersteinia trehalosi Y31., Actinobacillus succinogenes (strain ATCC 55618 / 130Z), Bibersteinia trehalosi USDA-ARS-USMARC-192.]	[None]	[PF04575, PF14559]	[None]	[None]	[IPR007655]	[IPR011990]	[None]	[None]	[None]	[None]	[asu:Asuc_1844, bto:WQG_5630]	[fig|1261658.3.peg.733, fig|1171377.3.peg.560]	[339671.Asuc_1844]	[None]	[None]	A	3	Ovis canadensis; mammals foregut/USA:Rumen contents of cattle, Michigan; Bos taurus mucus
354	354		354	A0A1E3ZFU2	A0A1E3ZFU2	FALSE	[A0A1E3ZFU2, A0A1Q3XPY7, A0A3G8GHB4]	3	[FAMILY]	1	1770	#FF0000	[Bordetella sp. SCN 67-23., Burkholderiales bacterium 67-32., Pigmentiphaga sp. H8.]	[1660091, 1895729, 2488560]	[TrEMBL]	[Uncharacterized protein , DUF560 domain-containing protein ]	[NA]	[ABS43_09795, BGO71_20765, EGT29_06465]	[GI:1063962217, EMBL-CDS:ODS74303.1, GI:1113427536, EMBL-CDS:OJW89663.1, GI:1525773589, EMBL-CDS:AZG07545.1]	[Bacteria]	[NA]	[Proteobacteria]	[Betaproteobacteria]	[Burkholderiales]	[Alcaligenaceae, NA]	[Bordetella, NA, Pigmentiphaga]	[Bordetella sp. SCN 67-23., Burkholderiales bacterium 67-32., Pigmentiphaga sp. H8.]	[None]	[PF04575, PF14559]	[None]	[None]	[IPR007655]	[IPR011990]	[None]	[None]	[None]	[None]	[None]	[None]	[None]	[None]	[None]	B	9	Cyanide and thiocyanate bioreactor; Ammonium sulfate bioreactor; soil China
355	355		355	A0A1H6HJQ2	A0A1H6HJQ2	FALSE	[A0A1H6HJQ2]	1	[FAMILY]	11	25	#EE82EE	[Phaeospirillum fulvum ]	[1082]	[TrEMBL]	[Uncharacterized protein ]	[NA]	[SAMN04244559_01548]	[GI:1124481871, EMBL-CDS:SEH34173.1, REFSEQ:WP_074767181.1]	[Bacteria]	[NA]	[Proteobacteria]	[Alphaproteobacteria]	[Rhodospirillales]	[Rhodospirillaceae]	[Phaeospirillum]	[Phaeospirillum fulvum]	[None]	[PF04575]	[None]	[None]	[IPR007655]	[IPR011990]	[None]	[None]	[None]	[None]	[None]	[None]	[None]	[None]	[None]		8	Phaeospirillum fulvum MGU-K5 was isolated using Ormerod’s medium containing 10 mM acetate in the light at room temperature from soil near Khabarovsk, Draft Genome Sequence of the Anoxygenic Phototrophic Bacterium Phaeospirillum fulvum MGU-K5 Ruslan N. Ivanovsky, Olga I. Keppen, Natalia N. Lebedeva, Aleksey V. Beletsky, Andrey V. Mardanov, Denis S. Grouzdev DOI: 10.1128/genomeA.00895-17
356	356		356	A0A1T0CTH7	A0A1T0CTH7	FALSE	[A0A1T0CTH7]	1	[FAMILY]	1	1770	#FF0000	[Moraxella pluranimalium.]	[470453]	[TrEMBL]	[Uncharacterized protein ]	[NA]	[B0680_02090]	[GI:1151618934, EMBL-CDS:OOS25637.1]	[Bacteria]	[NA]	[Proteobacteria]	[Gammaproteobacteria]	[Pseudomonadales]	[Moraxellaceae]	[Moraxella]	[Moraxella pluranimalium.]	[None]	[PF04575]	[None]	[None]	[IPR007655]	[IPR011990]	[None]	[None]	[None]	[None]	[None]	[None]	[None]	[None]	[None]	A	3	Sus scrofa domestica nasal turbinate Vela, A.I., Arroyo, E., Aragon, V., Sanchez-Porro, C., Latre, M.V., Cerda-Cuellar, M., Ventosa, A., Dominguez, L., and Fernandez-Garayzabal, J.F. "Moraxella pluranimalium sp. nov., isolated from animal specimens." Int. J. Syst. Evol. Microbiol. (2009) 59:671-674.
357	357		357	A0A1X3DI05	A0A1X3DI05	FALSE	[A0A1X3DI05]	1	[FAMILY]	1	1770	#FF0000	[Neisseria dumasiana.]	[1931275]	[TrEMBL]	[Uncharacterized protein ]	[NA]	[BV912_06085]	[GI:1185399866, EMBL-CDS:OSI21623.1]	[Bacteria]	[NA]	[Proteobacteria]	[Betaproteobacteria]	[Neisseriales]	[Neisseriaceae]	[Neisseria]	[Neisseria dumasiana.]	[None]	[PF04575]	[None]	[None]	[IPR007655]	[IPR011990]	[None]	[None]	[None]	[None]	[None]	[None]	[None]	[None]	[None]	B	3	Wroblewski, D., Cole, J., McGinnis, J., Perez, M., Wilson, H., Mingle, L.A., Musser, K.A., and Wolfgang, W.J. "Neisseria dumasiana sp. nov. from human sputum and a dog's mouth." Int. J. Syst. Evol. Microbiol. (2017) 67:4304-4310.
359	359		359	A0A2G7R954	A0A2G7R954	FALSE	[A0A2G7R954, A0A2J0TFX2, A0A2M8VX79, A0A2M9QWJ1, A0A2R7IHD6]	5	[FAMILY]	1	1770	#FF0000	[Stenotrophomonas indicatrix., Stenotrophomonas maltophilia , Stenotrophomonas sp. YR399., Stenotrophomonas lactitubi., Stenotrophomonas sp. HMWF023.]	[2045451, 40324, 1884371, 2045214, 2056859]	[TrEMBL]	[Uncharacterized protein , Uncharacterized protein DUF560 ]	[NA]	[CR918_09605, B9Y66_20265, BD686_1889, CR156_09425, DBR20_18205]	[EMBL-CDS:PII11952.1, EMBL-CDS:PJL11363.1, EMBL-CDS:PJI82226.1, EMBL-CDS:PJO52390.1, EMBL-CDS:PTS72463.1]	[Bacteria]	[NA]	[Proteobacteria]	[Gammaproteobacteria]	[Xanthomonadales]	[Xanthomonadaceae]	[Stenotrophomonas]	[Stenotrophomonas indicatrix., Stenotrophomonas maltophilia , Stenotrophomonas sp. YR399., Stenotrophomonas lactitubi., Stenotrophomonas sp. HMWF023.]	[None]	[PF04575]	[None]	[None]	[IPR007655]	[IPR011990]	[None]	[None]	[None]	[None]	[None]	[None]	[None]	[Skin, Airways]	[Aerobe]	B	10	soil? Potato storage. Weber, M., Schunemann, W., Fuss, J., Kampfer, P., and Lipski, A. "Stenotrophomonas lactitubi sp. nov., and Stenotrophomonas indicatrix sp. nov., isolated from surfaces with food contact." Int. J. Syst. Evol. Microbiol. (in press); oral cavity; Populus root and rhizosphere microbial communities from Tennessee, USA; Weber, M., Schunemann, W., Fuss, J., Kampfer, P., and Lipski,…
360	360		360	A0A2X1UCR3	A0A2X1UCR3	FALSE	[A0A2X1UCR3, C0EMH9]	2	[FAMILY]	1	1770	#FF0000	[Neisseria meningitidis., Neisseria flavescens NRL30031/H210.]	[487, 546264]	[TrEMBL]	[Hypothetical periplasmic protein , Uncharacterized protein ]	[NA]	[NCTC9390_01737, NEIFLAOT_01150]	[EMBL-CDS:SPY10485.1, GI:224952537, EMBL-CDS:EEG33746.1]	[Bacteria]	[NA]	[Proteobacteria]	[Betaproteobacteria]	[Neisseriales]	[Neisseriaceae]	[Neisseria]	[Neisseria meningitidis., Neisseria flavescens NRL30031/H210.]	[None]	[PF04575]	[None]	[None]	[IPR007655]	[None]	[None]	[None]	[None]	[None]	[None]	[None]	[546264.NEIFLAOT_01150]	[Not Specified, Airways]	[Aerobe]	A	3	homo sapiens meningitis; Human oral cavity
361	361		361	A0A363SFD4	A0A363SFD4	FALSE	[A0A363SFD4]	1	[FAMILY]	2	236	#0000FF	[Rhodocyclales bacterium.]	[2072421]	[TrEMBL]	[Uncharacterized protein ]	[NA]	[C3F19_12750]	[EMBL-CDS:PWB39967.1]	[Bacteria]	[NA]	[Proteobacteria]	[Betaproteobacteria]	[Rhodocyclales]	[NA]	[NA]	[Rhodocyclales bacterium.]	[None]	[PF04575, PF14559]	[None]	[IPR013026]	[IPR007655]	[IPR011990, IPR036709]	[None]	[None]	[None]	[None]	[None]	[None]	[None]	[None]	[None]		9	Bioreactor performing anaerobic oxidation of methane coupled to iron reduction/Liquid waste Texas
362	362		362	A0A377R331	A0A377R331	FALSE	[A0A377R331]	1	[FAMILY]	1	1770	#FF0000	[Kingella potus.]	[265175]	[TrEMBL]	[TPR repeat-containing protein NMB0313 ]	[NA]	[NCTC13336_02259]	[EMBL-CDS:STR03338.1]	[Bacteria]	[NA]	[Proteobacteria]	[Betaproteobacteria]	[Neisseriales]	[Neisseriaceae]	[Kingella]	[Kingella potus.]	[None]	[PF04575]	[None]	[None]	[IPR007655]	[IPR011990]	[None]	[None]	[None]	[None]	[None]	[None]	[None]	[None]	[None]	B	3	Lawson, P.A., Malnick, H., Collins, M.D., Shah, J.J., Chattaway, M.A., Bendall, R., Hartley, J.W. "Description of Kingella potus sp. nov., an organism isolated from a wound caused by an animal bite." J. Clin. Microbiol. (2005) 43:3526-3529.
363	363		363	A0A1B6VVE7	A0A1B6VVE7	FALSE	[A0A1B6VVE7, A0A1X3DJT6, F0F1C9]	3	[FAMILY]	1	1770	#FF0000	[Eikenella sp. NML130454., Neisseria dumasiana., Kingella denitrificans ATCC 33394.]	[1795832, 1931275, 888741]	[TrEMBL]	[Uncharacterized protein ]	[NA]	[A7Q00_11120, BV912_04525, HMPREF9098_1914]	[GI:1030168484, GI:1031439378, EMBL-CDS:OAM37470.1, REFSEQ:WP_064090597.1, GI:1185401455, EMBL-CDS:OSI23196.1, GI:324981058, GI:489880442, EMBL-CDS:EGC16717.1, REFSEQ:WP_003783907.1]	[Bacteria]	[NA]	[Proteobacteria]	[Betaproteobacteria]	[Neisseriales]	[Neisseriaceae]	[Eikenella, Neisseria, Kingella]	[Eikenella sp. NML130454., Neisseria dumasiana., Kingella denitrificans ATCC 33394.]	[None]	[PF04575]	[None]	[None]	[IPR007655]	[IPR011990]	[None]	[None]	[None]	[None]	[None]	[None]	[888741.HMPREF9098_1914]	[Airways]	[Not Specified]	A	3	Homo sapiens eye swab; Wroblewski, D., Cole, J., McGinnis, J., Perez, M., Wilson, H., Mingle, L.A., Musser, K.A., and Wolfgang, W.J. "Neisseria dumasiana sp. nov. from human sputum and a dog's mouth." Int. J. Syst. Evol. Microbiol. (2017) 67:4304-4310.; homo sapiens Pharyngeal mucosa
364	364		364	A0A1V3K2T6	A0A1V3K2T6	FALSE	[A0A1V3K2T6, A0A1V3K525, A0A1V3L2S8]	3	[FAMILY]	1	1770	#FF0000	[Rodentibacter pneumotropicus., Rodentibacter heylii., Rodentibacter ratti.]	[758, 1906744, 1906745]	[TrEMBL]	[Uncharacterized protein ]	[NA]	[BKG95_07590, BKG89_07640, BKG93_09175]	[GI:1147326601, EMBL-CDS:OOF67344.1, GI:1147327537, EMBL-CDS:OOF68223.1, GI:1147344834, EMBL-CDS:OOF83838.1]	[Bacteria]	[NA]	[Proteobacteria]	[Gammaproteobacteria]	[Pasteurellales]	[Pasteurellaceae]	[Rodentibacter]	[Rodentibacter pneumotropicus., Rodentibacter heylii., Rodentibacter ratti.]	[None]	[PF04575]	[None]	[IPR013026]	[IPR007655]	[IPR011990]	[IPR019734]	[None]	[None]	[None]	[None]	[None]	[None]	[None]	[None]	B	3	rodent Adhikary, S., Nicklas, W., Bisgaard, M., Boot, R., Kuhnert, P., Waberschek, T., Aalbaek, B., Korczak, B., and Christensen, H. "Rodentibacter gen. nov. including Rodentibacter pneumotropicus comb. nov., Rodentibacter heylii sp. nov., Rodentibacter myodis sp. nov., Rodentibacter ratti sp. nov., Rodentibacter heidelbergensis sp. nov., Rodentibacter trehalosifermentans sp. nov., Rodentibacter …
365	365		365	A0A263HDM6	A0A263HDM6	FALSE	[A0A263HDM6, A0A3N4VDV6, Q0I2A8]	3	[FAMILY]	1	1770	#FF0000	[Actinobacillus seminis., Vespertiliibacter pulmonis., Haemophilus somnus (strain 129Pt)]	[722, 1443036, 205914]	[TrEMBL]	[TPR repeat-containing protein NMB0313 , Uncharacterized protein DUF560 , Uncharacterized protein ]	[NA]	[CFY87_02740, EDC46_1642, HS_0446]	[GI:1234792890, EMBL-CDS:OZN25534.1, EMBL-CDS:SUU37848.1, EMBL-CDS:RPE80818.1, GI:499927867, GI:112822634, EMBL-CDS:ABI24723.1, REFSEQ:WP_011608601.1]	[Bacteria]	[NA]	[Proteobacteria]	[Gammaproteobacteria]	[Pasteurellales]	[Pasteurellaceae]	[Actinobacillus, Vespertiliibacter, Histophilus]	[Actinobacillus seminis., Vespertiliibacter pulmonis., Haemophilus somnus (strain 129Pt)]	[None]	[PF04575]	[None]	[None]	[IPR007655]	[IPR011990]	[None]	[None]	[None]	[None]	[hso:HS_0446]	[None]	[205914.HS_0446]	[Not Specified]	[Facultative]	A	3	Negrete-Abascal, E., Montes-Garcia, F., Vaca-Pacheco, S., Leyto-Gil, A.M., Fragoso-Garcia, E., Carvente-Garcia, R., Perez-Agueros, S., Castelan-Sanchez, H.G., Garcia-Molina, A., Villamar, T.E., Sanchez-Alonso, P., and Vazquez-Cruz, C. "Genome sequence of Actinobacillus seminis strain ATCC 15768, a reference strain of ovine pathogens that causes infections in reproductive organs." Genome Announc. …
366	366		366	A0A2H0DR60	A0A2H0DR60	FALSE	[A0A2H0DR60]	1	[FAMILY]	11	25	#EE82EE	[Elusimicrobia bacterium CG22_combo_CG10-13_8_21_14_all_63_91.]	[2014312]	[TrEMBL]	[Uncharacterized protein ]	[NA]	[COR54_02605]	[EMBL-CDS:PIP84697.1]	[Bacteria]	[NA]	[Elusimicrobia]	[NA]	[NA]	[NA]	[NA]	[Elusimicrobia bacterium CG22_combo_CG10-13_8_21_14]	[None]	[PF04575, PF14559]	[None]	[IPR013026]	[IPR007655]	[IPR011990]	[None]	[None]	[None]	[None]	[None]	[None]	[None]	[None]	[None]		1	subsurface groundwater USA: Crystal Geyser near Green River, Utah
367	367		367	A0A2J4RLZ2	A0A2J4RLZ2	FALSE	[A0A2J4RLZ2, A0A383N364]	2	[FAMILY]	1	1770	#FF0000	[Klebsiella michiganensis., Klebsiella pneumoniae.]	[1134687, 573]	[TrEMBL]	[Uncharacterized protein , TPR repeat-containing protein NMB0313 ]	[NA]	[CWN50_00785, SAMEA3649424_05113]	[EMBL-CDS:PLL44388.1, GI:1526111626, GI:1267008577, GI:1526122636, GI:545258327, EMBL-CDS:SVP32584.1, REFSEQ:WP_021553359.1]	[Bacteria]	[NA]	[Proteobacteria]	[Gammaproteobacteria]	[Enterobacterales]	[Enterobacteriaceae]	[Klebsiella]	[Klebsiella michiganensis., Klebsiella pneumoniae.]	[None]	[PF04575, PF14559]	[None]	[IPR013026]	[IPR007655]	[IPR011990]	[None]	[None]	[None]	[None]	[None]	[None]	[None]	[Airways, Skin]	[Not Specified]	B	10	Saha, R., Farrance, C.E., Verghese, B., Hong, S., and Donofrio, R.S. "Klebsiella michiganensis sp. nov., a new bacterium isolated from a tooth brush holder." Curr Microbiol. (2013) 66:72-78.; some from food sources, some from Homo sapiens sites
368	368		368	A0A2R3G7U5	A0A2R3G7U5	FALSE	[A0A2R3G7U5]	1	[FAMILY]	1	1770	#FF0000	[Haemophilus influenzae.]	[727]	[TrEMBL]	[TPR repeat-containing protein ]	[NA]	[BV064_00319]	[GI:915492752, GI:901010206, GI:1352761805, GI:1352760062, EMBL-CDS:PRJ32486.1, REFSEQ:WP_050822916.1]	[Bacteria]	[NA]	[Proteobacteria]	[Gammaproteobacteria]	[Pasteurellales]	[Pasteurellaceae]	[Haemophilus]	[Haemophilus influenzae.]	[None]	[PF04575]	[None]	[None]	[IPR007655]	[IPR011990]	[None]	[None]	[None]	[None]	[None]	[None]	[None]	[Airways, Not Specified]	[Facultative]	A	3	globi host = human, also infects some rodents
369	369		369	A0A377R2M0	A0A377R2M0	FALSE	[A0A377R2M0, L1NNF9]	2	[FAMILY]	1	1770	#FF0000	[Kingella potus., Neisseria sp. oral taxon 020 str. F0370.]	[265175, 1127694]	[TrEMBL]	[TPR repeat-containing protein NMB0313 , Uncharacterized protein ]	[NA]	[NCTC13336_01606, HMPREF9120_02117]	[EMBL-CDS:STR02726.1, GI:496981706, GI:429162455, EMBL-CDS:EKY04775.1, REFSEQ:WP_009426729.1]	[Bacteria]	[NA]	[Proteobacteria]	[Betaproteobacteria]	[Neisseriales]	[Neisseriaceae]	[Kingella, Neisseria]	[Kingella potus., Neisseria sp. oral taxon 020 str. F0370.]	[None]	[PF04575]	[None]	[None]	[IPR007655]	[IPR011990, IPR036709]	[None]	[None]	[None]	[None]	[None]	[fig|1127694.3.peg.1946]	[None]	[Oral]	[Aerobe]	B	3	Lawson, P.A., Malnick, H., Collins, M.D., Shah, J.J., Chattaway, M.A., Bendall, R., Hartley, J.W. "Description of Kingella potus sp. nov., an organism isolated from a wound caused by an animal bite." J. Clin. Microbiol. (2005) 43:3526-3529.; homo sapiens oral cavity
370	370		370	A0A3P5K2Q2	A0A3P5K2Q2	FALSE	[A0A3P5K2Q2]	1	[FAMILY]	1	1770	#FF0000	[Acinetobacter baumannii.]	[470]	[TrEMBL]	[TPR repeat-containing protein ]	[NA]	[BANRA_03981]	[EMBL-CDS:VCZ61700.1]	[Bacteria]	[NA]	[Proteobacteria]	[Gammaproteobacteria]	[Pseudomonadales]	[Moraxellaceae]	[Acinetobacter]	[Acinetobacter baumannii.]	[None]	[PF04575]	[None]	[None]	[IPR007655]	[IPR011990]	[None]	[None]	[None]	[None]	[None]	[None]	[None]	[Skin, Not Specified]	[Anaerobe,Aerobe]	B	3	human nosocomial
371	371		371	W0R5U8	W0R5U8	FALSE	[W0R5U8]	1	[FAMILY]	1	1770	#FF0000	[Bibersteinia trehalosi USDA-ARS-USMARC-190.]	[1263832]	[TrEMBL]	[Uncharacterized protein ]	[NA]	[F544_5950]	[GI:575454006, GI:644207330, EMBL-CDS:AHG85827.1, REFSEQ:WP_025289019.1]	[Bacteria]	[NA]	[Proteobacteria]	[Gammaproteobacteria]	[Pasteurellales]	[Pasteurellaceae]	[Bibersteinia]	[Bibersteinia trehalosi USDA-ARS-USMARC-190.]	[None]	[PF04575, PF14559]	[None]	[None]	[IPR007655]	[IPR011990]	[None]	[None]	[None]	[None]	[btra:F544_5950]	[fig|1263832.3.peg.593]	[None]	[None]	[None]	A	3	Bos taurus mucus
372	372		372	W3YLY9	W3YLY9	FALSE	[W3YLY9]	1	[FAMILY]	1	1770	#FF0000	[Providencia alcalifaciens PAL-3.]	[1256993]	[TrEMBL]	[PF04575 family protein ]	[NA]	[HMPREF1568_0766]	[GI:573502980, EMBL-CDS:ETT03367.1]	[Bacteria]	[NA]	[Proteobacteria]	[Gammaproteobacteria]	[Enterobacterales]	[Morganellaceae]	[Providencia]	[Providencia alcalifaciens PAL-3.]	[None]	[PF04575]	[None]	[None]	[IPR007655]	[IPR011990]	[None]	[None]	[None]	[None]	[None]	[fig|1256993.3.peg.240]	[None]	[Gastrointestinal tract]	[Not Specified]	B	3	species can interact with many things including Thorectes lusitanicus, homo sapiens, Musca domestica, Drosophila melanogaster etc. Strain isolated from human Digestive system
373	373		373	A0A0G5MJ96	A0A0G5MJ96	FALSE	[A0A0G5MJ96, A0A0K2IX87, A0A0L8ACI1, A0A0M1EYD9, A0A0R0BDU6, A0A0U5HUS0, A0A0X3QUI9, A0A149QG28, A0A1I6JFE9, A0A1S2BR71, A0A1V3D8J0, A0A1Z2LKD1, A0A239Q7V8, A0A246IDU2, A0A246KTJ0, A0A2J0TNJ5, A0A2J0UC71, A0A2J0UNK0, A0A2J0V120, A0A2R3Q1K5, A0A2T1IDC4, A0A2T3X158, A0A2U4HEU6, A0A2W6GMN4, A0A2W6II37, A0A2W6KE77, A0A2Y9U7C0, A0A2Z3YC31, A0A317BVS7, A0A333DUS5, A0A356JJX9, A0A397NA51, A0A3G6FTA2, B4…	37	[FAMILY]	1	1770	#FF0000	[Pseudomonas aeruginosa., Stenotrophomonas maltophilia , [Pseudomonas] geniculata N1., Stenotrophomonas sp. DDT-1., Stenotrophomonas sp. WZN-1., Stenotrophomonas sp. CC120222-04., Stenotrophomonas pavanii., Stenotrophomonas sp. Nf4., Acinetobacter baumannii., Stenotrophomonas sp., Stenotrophomonas sp. AG209., Stenotrophomonas maltophilia (strain R551-3), Stenotrophomonas sp. SKA14., Stenotrophomo…	[287, 40324, 1167641, 1609637, 2005046, 1378088, 487698, 2116542, 470, 69392, 2183909, 391008, 391601, 1183154, 1333853]	[TrEMBL]	[TPR repeat-containing protein , Uncharacterized protein , Peptide signal , Uncharacterized protein DUF560 , DUF560 domain-containing protein ]	[NA]	[PAERUG_E15_London_28_01_14_00945, YH67_11270, W7K_06950, ABW44_02725, ARC23_07575, BN1263210041, AR275_09845, AB839_11255, SAMN04487782_0256, BB780_09245, BWP19_05085, CCR98_11620, SAMN02744786_2315, CEE63_02230, CEE55_20175, B9Y71_20535, B9Y64_11890, B9Y56_12360, B9Y82_09365, C6Y55_12405, C7E14_06465, C9416_03485, B9Y74_08190, A7X75_08320, A7X83_04600, A7X82_05350, B9Y88_12110, DM611_12570, DKY…	[EMBL-CDS:CRP76130.1, GI:922797181, GI:923059326, GI:922686026, EMBL-CDS:ALA86821.1, REFSEQ:WP_053443138.1, GI:917711862, GI:498171215, EMBL-CDS:KOF00073.1, REFSEQ:WP_010485371.1, GI:923331832, GI:924501420, EMBL-CDS:KOQ76870.1, REFSEQ:WP_053508821.1, GI:946998096, GI:950732379, EMBL-CDS:KRG52046.1, REFSEQ:WP_057496075.1, GI:972323564, EMBL-CDS:CRD54355.1, REFSEQ:WP_058980562.1, GI:972299574, EMB…	[Bacteria]	[NA]	[Proteobacteria]	[Gammaproteobacteria]	[Pseudomonadales, Xanthomonadales]	[Pseudomonadaceae, Xanthomonadaceae, Moraxellaceae]	[Pseudomonas, Stenotrophomonas, NA, Acinetobacter]	[Pseudomonas aeruginosa., Stenotrophomonas maltophilia , [Pseudomonas] geniculata N1., Stenotrophomonas sp. DDT-1., Stenotrophomonas sp. WZN-1., Stenotrophomonas sp. CC120222-04., Stenotrophomonas pavanii., Stenotrophomonas sp. Nf4., Acinetobacter baumannii., Stenotrophomonas sp., Stenotrophomonas sp. AG209., Stenotrophomonas maltophilia (strain R551-3), Stenotrophomonas sp. SKA14., Stenotrophomo…	[None]	[PF04575]	[None]	[None]	[IPR007655]	[IPR011990]	[None]	[None]	[None]	[None]	[sten:CCR98_11620, smt:Smal_2184]	[fig|40324.127.peg.2289, fig|40324.136.peg.2179, fig|1609637.3.peg.850, fig|1183154.3.peg.2479, fig|1333853.3.peg.705]	[391008.Smal_2184]	[Airways, Skin, Not Specified, Ear]	[Not Specified,Aerobe, Aerobe, Anaerobe,Aerobe]	B	10	global biotic interactions homo sapiens Lemur catta, yellow baboon, artemia salina, danio rario, c elegans; Drancourt, M., Bollet, C., and Raoult, D. "Stenotrophomonas africana sp. nov., an opportunistic human pathogen in Africa." Int. J. Syst. Bacteriol. (1997) 47:160-163.; tobacco leaf surface; soil; soil; Bioprospecting for lignincellulytic microbes and enzymes from natural, highly-evolved pla…
374	374		374	A0A1B8SQZ2	A0A1B8SQZ2	FALSE	[A0A1B8SQZ2, A0A1J0E9Y6, A0A264VUS1, A0A2A5QAQ0, A0A345M2A2]	5	[FAMILY]	1	1770	#FF0000	[Providencia rettgeri., Providencia sp. WCHPr000369.]	[587, 2027290]	[TrEMBL]	[Uncharacterized protein , DUF560 domain-containing protein ]	[NA]	[PR729_23865, CEQ08_00715, CHI95_07845, CQA26_00895, CYG50_22010]	[GI:1042400867, EMBL-CDS:OBY35155.1, GI:1101998448, GI:1356799813, GI:1101501421, EMBL-CDS:AVL72333.1, REFSEQ:WP_071548309.1, GI:1235379051, GI:739087447, EMBL-CDS:OZS75053.1, REFSEQ:WP_036958532.1, EMBL-CDS:PCQ39806.1, GI:1436183061, EMBL-CDS:AXH64492.1]	[Bacteria]	[NA]	[Proteobacteria]	[Gammaproteobacteria]	[Enterobacterales]	[Morganellaceae]	[Providencia]	[Providencia rettgeri., Providencia sp. WCHPr000369.]	[None]	[PF04575, PF14559]	[None]	[IPR013026]	[IPR007655]	[IPR011990]	[None]	[None]	[None]	[None]	[prg:RB151_031560, prq:CYG50_22010]	[None]	[None]	[None]	[None]	B	3	Many environments including insects, humans, pigs, etc.; Homo sapiens
375	375		375	A0A1E8SCL8	A0A1E8SCL8	FALSE	[A0A1E8SCL8]	1	[FAMILY]	1	1770	#FF0000	[Neisseria sp. HMSC072F04.]	[1739348]	[TrEMBL]	[Uncharacterized protein ]	[NA]	[HMPREF2844_04750]	[GI:1080183759, GI:1092727726, EMBL-CDS:OFJ80584.1, REFSEQ:WP_070655419.1]	[Bacteria]	[NA]	[Proteobacteria]	[Betaproteobacteria]	[Neisseriales]	[Neisseriaceae]	[Neisseria]	[Neisseria sp. HMSC072F04.]	[None]	[PF04575]	[None]	[None]	[IPR007655]	[IPR011990]	[None]	[None]	[None]	[None]	[None]	[None]	[None]	[None]	[None]	B	3	Homo sapiens tracheal aspirate;
376	376		376	A0A1F3WXJ4	A0A1F3WXJ4	FALSE	[A0A1F3WXJ4]	1	[FAMILY]	2	236	#0000FF	[Betaproteobacteria bacterium RBG_16_56_24.]	[1797475]	[TrEMBL]	[Uncharacterized protein ]	[NA]	[A2V79_01235]	[GI:1082640950, EMBL-CDS:OFZ67756.1]	[Bacteria]	[NA]	[Proteobacteria]	[Betaproteobacteria]	[NA]	[NA]	[NA]	[Betaproteobacteria bacterium RBG_16_56_24.]	[None]	[PF04575, PF14559]	[None]	[IPR013026]	[IPR007655]	[IPR011990]	[IPR019734]	[None]	[None]	[None]	[None]	[None]	[None]	[None]	[None]		8	Rifle background sediment well D04 at 16ft depth
377	377		377	A0A1V3I5B7	A0A1V3I5B7	FALSE	[A0A1V3I5B7]	1	[FAMILY]	1	1770	#FF0000	[Salinivibrio sp. IB872.]	[1766123]	[TrEMBL]	[Uncharacterized protein ]	[NA]	[BZJ18_01290]	[GI:1146179808, EMBL-CDS:OOF29229.1]	[Bacteria]	[NA]	[Proteobacteria]	[Gammaproteobacteria]	[Vibrionales]	[Vibrionaceae]	[Salinivibrio]	[Salinivibrio sp. IB872.]	[None]	[PF04575]	[None]	[None]	[IPR007655]	[IPR011990]	[None]	[None]	[None]	[None]	[None]	[None]	[None]	[None]	[None]	B	1	solar saltern, Lopez-Hermoso C., de la Haba, R.R., Sanchez-Porro, C., Bayliss, S.C., Feil, E.J., and Ventosa, A. "Draft genome sequences of Salinivibrio proteolyticus, Salinivibrio sharmensis, Salinivibrio siamensis, Salinivibrio costicola subsp. alcaliphilus, Salinivibrio costicola subsp. vallismortis, and 29 new isolates belonging to the genus Salinivibrio." Genome Announc. (2017) 5:e00244-17.
378	378		378	A0A1V3KCG2	A0A1V3KCG2	FALSE	[A0A1V3KCG2]	1	[FAMILY]	1	1770	#FF0000	[Rodentibacter heylii.]	[1906744]	[TrEMBL]	[Uncharacterized protein ]	[NA]	[BKG99_11565]	[GI:1147333310, EMBL-CDS:OOF73455.1]	[Bacteria]	[NA]	[Proteobacteria]	[Gammaproteobacteria]	[Pasteurellales]	[Pasteurellaceae]	[Rodentibacter]	[Rodentibacter heylii.]	[None]	[PF04575]	[None]	[None]	[IPR007655]	[IPR011990]	[None]	[None]	[None]	[None]	[None]	[None]	[None]	[None]	[None]	A	3	isolated from a mouse in Australia, Adhikary, S., Nicklas, W., Bisgaard, M., Boot, R., Kuhnert, P., Waberschek, T., Aalbaek, B., Korczak, B., and Christensen, H. "Rodentibacter gen. nov. including Rodentibacter pneumotropicus comb. nov., Rodentibacter heylii sp. nov., Rodentibacter myodis sp. nov., Rodentibacter ratti sp. nov., Rodentibacter heidelbergensis sp. nov., Rodentibacter trehalosifermen…
379	379		379	A0A246QRR4	A0A246QRR4	FALSE	[A0A246QRR4, A0A291M1P0, A0A2D9VNE1]	3	[FAMILY]	6	87	#00FFFF	[Roseovarius sp. 22II1-1F6A., Celeribacter manganoxidans., Confluentimicrobium sp.]	[1317112, 1411902, 1931204]	[TrEMBL]	[Uncharacterized protein ]	[NA]	[ATO2_10165, CBW24_12920, CL812_13145]	[GI:1212231882, EMBL-CDS:OWU68810.1, GI:1253262544, EMBL-CDS:ATI42814.1, EMBL-CDS:MAQ46779.1, EMBL-CDS:MBF53422.1]	[Bacteria]	[NA]	[Proteobacteria]	[Alphaproteobacteria]	[Rhodobacterales]	[Rhodobacteraceae]	[Roseovarius, Celeribacter, Confluentimicrobium]	[Roseovarius sp. 22II1-1F6A., Celeribacter manganoxidans., Confluentimicrobium sp.]	[None]	[PF04575]	[None]	[None]	[IPR007655]	[None]	[None]	[None]	[None]	[None]	[cmag:CBW24_12920]	[None]	[None]	[None]	[None]		1	deep sea water; Wang, L., Liu, Y., Wang, Y., Dai, X., and Zhang, X.-H. "Celeribacter manganoxidans sp. nov., a manganese-oxidizing bacterium isolated from deep-sea sediment of a polymetallic nodule province." Int. J. Syst. Evol. Microbiol. (2015) 65:4180-4185.; global oceans metagenome
380	380		380	A0A248ZWL1	A0A248ZWL1	FALSE	[A0A248ZWL1]	1	[FAMILY]	1	1770	#FF0000	[Mannheimia haemolytica ]	[75985]	[TrEMBL]	[DUF560 domain-containing protein ]	[NA]	[CKG20_00515]	[GI:1239720073, GI:785795882, GI:1408650995, GI:1093630314, GI:1009056765, GI:1408655382, GI:1093633003, GI:1009048379, GI:785798898, GI:1408656334, GI:1239676704, GI:1009063399, GI:1009042835, GI:493290543, GI:1009041357, GI:1009060300, GI:1009052725, GI:1239674030, GI:1239671430, GI:1009039917, EMBL-CDS:ASW70260.1, REFSEQ:WP_006248246.1]	[Bacteria]	[NA]	[Proteobacteria]	[Gammaproteobacteria]	[Pasteurellales]	[Pasteurellaceae]	[Mannheimia]	[Mannheimia haemolytica ]	[None]	[PF04575]	[None]	[None]	[IPR007655]	[IPR011990]	[None]	[None]	[None]	[None]	[mhaq:WC39_00535,mhay:VK67_00540]	[None]	[None]	[None]	[None]	A	3	cattle/humans/sheep/wild boar/goat/domestic pig;
381	381		381	A0A285ISY3	A0A285ISY3	FALSE	[A0A285ISY3]	1	[FAMILY]	3	145	#FFA500	[Pseudooceanicola antarcticus.]	[1247613]	[TrEMBL]	[Uncharacterized protein ]	[NA]	[SAMN06297129_1947]	[EMBL-CDS:SNY50797.1]	[Bacteria]	[NA]	[Proteobacteria]	[Alphaproteobacteria]	[Rhodobacterales]	[Rhodobacteraceae]	[Pseudooceanicola]	[Pseudooceanicola antarcticus.]	[None]	[PF04575]	[None]	[None]	[IPR007655]	[IPR011990]	[None]	[None]	[None]	[None]	[None]	[None]	[None]	[None]	[None]		1	Huo, Y.-Y., Li, Z.-Y., You, H., Wang, C.-S., Post, A.F., Oren, A., and Xu, X.-W. "Oceanicola antarcticus sp. nov. and Oceanicola flagellatus sp. nov., moderately halophilic bacteria isolated from seawater." Int. J. Syst. Evol. Microbiol. (2014) 64:2975-2979.
382	382		382	A0A2S5AJ77	A0A2S5AJ77	FALSE	[A0A2S5AJ77]	1	[FAMILY]	1	1770	#FF0000	[Avibacterium endocarditidis.]	[380674]	[TrEMBL]	[Uncharacterized protein ]	[NA]	[C3Z13_04815]	[EMBL-CDS:POY42552.1]	[Bacteria]	[NA]	[Proteobacteria]	[Gammaproteobacteria]	[Pasteurellales]	[Pasteurellaceae]	[Avibacterium]	[Avibacterium endocarditidis.]	[None]	[PF04575]	[None]	[IPR013026]	[IPR007655]	[IPR011990]	[IPR019734]	[None]	[None]	[None]	[None]	[None]	[None]	[None]	[None]	B	4	Bisgaard, M., Christensen, J.P., Bojesen, A.M., and Christensen, H. "Avibacterium endocarditidis sp. nov., isolated from valvular endocarditis in chickens." Int. J. Syst. Evol. Microbiol. (2007) 57:1729-1734.
383	383		383	A0A2U8FJ49	A0A2U8FJ49	FALSE	[A0A2U8FJ49]	1	[FAMILY]	1	1770	#FF0000	[Actinobacillus porcitonsillarum.]	[189834]	[TrEMBL]	[Uncharacterized protein ]	[NA]	[DDU33_02075]	[GI:1387990559, EMBL-CDS:AWI50354.1]	[Bacteria]	[NA]	[Proteobacteria]	[Gammaproteobacteria]	[Pasteurellales]	[Pasteurellaceae]	[Actinobacillus]	[Actinobacillus porcitonsillarum.]	[None]	[PF04575]	[None]	[IPR013026]	[IPR007655]	[IPR011990]	[None]	[None]	[None]	[None]	[apor:DDU33_02075]	[None]	[None]	[None]	[None]	A	3	pig, Gottschalk, M., Broes, A., Mittal, K.R., Kobisch, M., Kuhnert, P., Lebrun, A., and Frey, J. "Non-pathogenic Actinobacillus isolates antigenically and biochemically similar to Actinobacillus pleuropneumoniae: a novel species?" Vet. Microbiol. (2003) 92:87-101.
384	384		384	A0A3B7LUZ9	A0A3B7LUZ9	FALSE	[A0A3B7LUZ9, S3N799]	2	[FAMILY]	1	1770	#FF0000	[Acinetobacter sp. WCHAc010005., Acinetobacter rudis CIP 110305.]	[2004650, 421052]	[TrEMBL]	[DUF560 domain-containing protein , Uncharacterized protein ]	[NA]	[CDG60_06345, F945_03171]	[GI:1475621960, EMBL-CDS:AXY56221.1, GI:514090016, EMBL-CDS:EPF70154.1]	[Bacteria]	[NA]	[Proteobacteria]	[Gammaproteobacteria]	[Pseudomonadales]	[Moraxellaceae]	[Acinetobacter]	[Acinetobacter sp. WCHAc010005., Acinetobacter rudis CIP 110305.]	[None]	[PF04575]	[None]	[IPR013026]	[IPR007655]	[IPR011990]	[IPR019734]	[None]	[None]	[None]	[None]	[fig|421052.3.peg.3103]	[None]	[None]	[None]	B	10	Sewage, Raw milk
385	385		385	A0A3D3CPH9	A0A3D3CPH9	FALSE	[A0A3D3CPH9]	1	[FAMILY]	7	35	#FFC0CB	[Nitrospiraceae bacterium.]	[2026770]	[TrEMBL]	[Uncharacterized protein ]	[NA]	[DHW81_05995]	[EMBL-CDS:HCL81774.1]	[Bacteria]	[NA]	[Nitrospirae]	[Nitrospira]	[Nitrospirales]	[Nitrospiraceae]	[NA]	[Nitrospiraceae bacterium]	[None]	[PF04575, PF13174, PF13181, PF13432]	[None]	[IPR013026]	[IPR007655]	[IPR011990]	[IPR019734]	[None]	[None]	[None]	[None]	[None]	[None]	[None]	[None]		2	bioproject analyzed changes in rhizosphere microbial community structure following the application of Actinomyces biocontrol agent
386	386		386	D5CUQ3	D5CUQ3	FALSE	[D5CUQ3]	1	[FAMILY]	2	236	#0000FF	[Sideroxydans lithotrophicus (strain ES-1)]	[580332]	[TrEMBL]	[Uncharacterized protein ]	[NA]	[Slit_2212]	[GI:291584782, EMBL-CDS:ADE12440.1]	[Bacteria]	[NA]	[Proteobacteria]	[Betaproteobacteria]	[Nitrosomonadales]	[Gallionellaceae]	[Sideroxydans]	[Sideroxydans lithotrophicus (strain ES-1)]	[None]	[PF04575, PF14559]	[None]	[IPR013026]	[IPR007655]	[IPR011990]	[None]	[None]	[None]	[None]	[slt:Slit_2212]	[None]	[580332.Slit_2212]	[None]	[None]		1	iron contaminated groundwater in Michigan Emerson, D., Field, E.K., Chertkov, O., Davenport, K.W., Goodwin, L., Munk, C., Nolan, M., and Woyke, T. "Comparative genomics of freshwater Fe-oxidizing bacteria: implications for physiology, ecology, and systematics." Front. Microbiol. (2013) 4:254.
387	387		387	A0A031J8C1	A0A031J8C1	FALSE	[A0A031J8C1, A0A0S3EV16, A0A1I2R0S8, A0A1U6IDE2, A0A3A1P0K0]	5	[FAMILY]	1	1770	#FF0000	[Sphingomonas paucimobilis , Sphingobium baderi., Novosphingobium sp. CF614., Novosphingobium mathurense., Erythrobacter xanthus.]	[13689, 1332080, 1884364, 428990, 1784712]	[TrEMBL]	[Uncharacterized protein , DUF560 domain-containing protein ]	[NA]	[BV96_04164, ATN00_02125, SAMN05518801_1186, SAMN06295987_105288, D2V17_15820]	[GI:916978959, GI:612110784, EMBL-CDS:EZP68930.1, REFSEQ:WP_051585671.1, GI:959186555, GI:1011139756, EMBL-CDS:ALR19278.1, REFSEQ:WP_062061495.1, EMBL-CDS:SFG34244.1, EMBL-CDS:SLK06015.1, EMBL-CDS:RIV82248.1]	[Bacteria]	[NA]	[Proteobacteria]	[Alphaproteobacteria]	[Sphingomonadales]	[Sphingomonadaceae, Erythrobacteraceae]	[Sphingomonas, Sphingobium, Novosphingobium, Erythrobacter]	[Sphingomonas paucimobilis , Sphingobium baderi., Novosphingobium sp. CF614., Novosphingobium mathurense., Erythrobacter xanthus.]	[None]	[PF04575]	[None]	[IPR013026]	[IPR007655]	[IPR011990]	[None]	[None]	[None]	[None]	[sbd:ATN00_02125]	[fig|13689.6.peg.4207]	[None]	[None]	[None]	B	8	sandy soil contaminated with coal tar creosote/Hospital respirator (no strain provided); Kaur, J., Moskalikova, H., Niharika, N., Sedlackova, M., Hampl, A., Damborsky, J., Prokop, Z., and Lal, R. "Sphingobium baderi sp. nov., isolated from a hexachlorocyclohexane dump site." Int. J. Syst. Evol. Microbiol. (2013) 63:673-678.; Populus root and rhizosphere microbial communities from Tennessee, USA; …
388	388		388	A0A0G4JSC3	A0A0G4JSC3	FALSE	[A0A0G4JSC3]	1	[FAMILY]	1	1770	#FF0000	[Brenneria goodwinii.]	[1109412]	[TrEMBL]	[FOG: TPR repeat ]	[NA]	[BN1221_00976]	[GI:873949728, EMBL-CDS:CPR14561.1]	[Bacteria]	[NA]	[Proteobacteria]	[Gammaproteobacteria]	[Enterobacterales]	[Pectobacteriaceae]	[Brenneria]	[Brenneria goodwinii.]	[None]	[PF04575]	[None]	[None]	[IPR007655]	[IPR011990]	[None]	[None]	[None]	[None]	[None]	[None]	[None]	[None]	[None]	A	2	Denman, S., Brady, C., Kirk, S., Cleenwerck, I., Venter, S., Coutinho, T., and De Vos, P. "Brenneria goodwinii sp. nov., associated with acute oak decline in the UK." Int. J. Syst. Evol. Microbiol. (2012) 62:2451-2456.
389	389		389	A0A0K1N4W9	A0A0K1N4W9	FALSE	[A0A0K1N4W9, A0A1A7NPC2, A0A1A7PNA3, A0A1F0UK61, A0A369YCL7, A0A369ZFC3, A0A3M6P4N8]	7	[FAMILY]	1	1770	#FF0000	[Aggregatibacter aphrophilus , Gallibacterium genomosp. 3., Haemophilus sp. HMSC073C03., Haemophilus parainfluenzae.]	[732, 505345, 1739452, 729]	[TrEMBL]	[Uncharacterized protein , DUF560 domain-containing protein ]	[NA]	[ADJ80_08385, QV01_09380, QV06_10010, HMPREF2948_02665, DPV85_09335, DPV91_09230, DOL88_06115]	[GI:914733080, GI:913012809, EMBL-CDS:AKU63766.1, REFSEQ:WP_050693724.1, GI:1041818484, GI:1041905428, EMBL-CDS:OBW90909.1, REFSEQ:WP_065239826.1, GI:1041831202, GI:1041903552, EMBL-CDS:OBX03177.1, REFSEQ:WP_065238006.1, GI:1092793033, GI:1080856794, EMBL-CDS:OFQ20247.1, REFSEQ:WP_070713028.1, EMBL-CDS:RDE72539.1, EMBL-CDS:RDF05056.1, EMBL-CDS:RMW85638.1]	[Bacteria]	[NA]	[Proteobacteria]	[Gammaproteobacteria]	[Pasteurellales]	[Pasteurellaceae]	[Aggregatibacter, Gallibacterium, Haemophilus]	[Aggregatibacter aphrophilus , Gallibacterium genomosp. 3., Haemophilus sp. HMSC073C03., Haemophilus parainfluenzae.]	[None]	[PF04575]	[None]	[None]	[IPR007655]	[IPR011990]	[IPR019734]	[None]	[None]	[None]	[aaz:ADJ80_08385]	[fig|732.8.peg.1703, fig|505345.7.peg.1865, fig|505345.6.peg.2031]	[None]	[Oral]	[Facultative]	A	3	Homo sapiens endocarditis; Bisgaard, M., Korczak, B.M., Busse, H.-J., Kuhnert, P., Bojesen, A.M., and Christensen, H. "Classification of the taxon 2 and taxon 3 complex of Bisgaard with Gallibacterium and description of Gallibacterium melopsittaci, Gallibacterium trehalosifermentans and Gallibacterium salpingitidis." Int. J. Syst. Evol. Microbiol. (2009) 59:735-744.; Homo sapiens tracheal aspirat…
390	390		390	A0A0P1D2T1	A0A0P1D2T1	FALSE	[A0A0P1D2T1, F5S666]	2	[FAMILY]	1	1770	#FF0000	[Kingella kingae., Kingella kingae ATCC 23330.]	[504, 887327]	[TrEMBL]	[Putative outer membrane protein , Outer membrane protein ]	[NA]	[KKKWG1_1287, HMPREF0476_0699]	[GI:951286447, GI:518218899, EMBL-CDS:CRZ20466.1, GI:489882650, GI:332971595, EMBL-CDS:EGK10545.1, REFSEQ:WP_003786100.1]	[Bacteria]	[NA]	[Proteobacteria]	[Betaproteobacteria]	[Neisseriales]	[Neisseriaceae]	[Kingella]	[Kingella kingae., Kingella kingae ATCC 23330.]	[None]	[PF04575]	[None]	[None]	[IPR007655]	[IPR011990]	[None]	[None]	[None]	[None]	[kki:KKKWG1_1287]	[None]	[887327.HMPREF0476_0699]	[Airways]	[Not Specified]	A	3	homo sapiens blood/oropharynx; homo sapiens airways
391	391		391	A0A179CWS2	A0A179CWS2	FALSE	[A0A179CWS2, A0A1Y0JH31, A0A378N0Q2, A0A378NKW7, M4RA64, W0Q841, W0Q8E1, W0RCA9]	8	[FAMILY]	1	1770	#FF0000	[Bibersteinia trehalosi Y31., Histophilus somni , Mannheimia haemolytica , Bibersteinia trehalosi USDA-ARS-USMARC-192., Mannheimia sp. USDA-ARS-USMARC-1261., Mannheimia varigena USDA-ARS-USMARC-1296., Bibersteinia trehalosi USDA-ARS-USMARC-190.]	[1261658, 731, 75985, 1171377, 1432056, 1433287, 1263832]	[TrEMBL]	[Membrane protein , Uncharacterized protein , TPR repeat-containing protein NMB0313 , Outer membrane protein ]	[NA]	[F480_08315, BTV19_07820, NCTC10208_00445, NCTC9380_01865, WQG_18210, X781_23180, X808_330, F544_18000]	[GI:1032530937, GI:643885620, EMBL-CDS:OAQ14366.1, REFSEQ:WP_025266798.1, GI:1199125569, GI:1199133930, GI:1199135730, GI:1128926830, GI:1199133067, GI:1199127437, GI:1199131194, GI:1199129315, EMBL-CDS:ARU67198.1, REFSEQ:WP_075294308.1, EMBL-CDS:STY62031.1, EMBL-CDS:STY66548.1, GI:505246131, GI:469489725, EMBL-CDS:AGH39098.1, REFSEQ:WP_015433233.1, GI:643596293, GI:575442275, EMBL-CDS:AHG74462.1…	[Bacteria]	[NA]	[Proteobacteria]	[Gammaproteobacteria]	[Pasteurellales]	[Pasteurellaceae]	[Bibersteinia, Histophilus, Mannheimia]	[Bibersteinia trehalosi Y31., Histophilus somni , Mannheimia haemolytica , Bibersteinia trehalosi USDA-ARS-USMARC-192., Mannheimia sp. USDA-ARS-USMARC-1261., Mannheimia varigena USDA-ARS-USMARC-1296., Bibersteinia trehalosi USDA-ARS-USMARC-190.]	[None]	[PF04575, PF14559]	[None]	[None]	[IPR007655]	[IPR011990]	[None]	[None]	[None]	[None]	[bto:WQG_18210, mvr:X781_23180, mvi:X808_330, btra:F544_18000]	[fig|1261658.3.peg.1663, fig|1171377.3.peg.1806, fig|1432056.3.peg.2315, fig|1433287.3.peg.31, fig|1263832.3.peg.1789]	[None]	[None]	[None]	A	3	Ovis canadensis; sheep and cattle Kennedy, F.C., Frazier, L.M., Theilen, G.H., and Biberstein, E.L. "A septicemic disease of lambs caused by Hemophilus agni (new species)." Am J. Vet. Res. (1958) 19:645-654.; bos taurus/homo sapiens/…; bos taurus mucus; bos taurus organ; bos taurus mucus; bos taurus
392	392		392	A0A181CGH5	A0A181CGH5	FALSE	[A0A181CGH5]	1	[FAMILY]	1	1770	#FF0000	[Neisseria weaveri.]	[28091]	[TrEMBL]	[Outer membrane protein OmpU ]	[NA]	[SAMEA3174300_00556]	[GI:1028913848, EMBL-CDS:SAY50676.1]	[Bacteria]	[NA]	[Proteobacteria]	[Betaproteobacteria]	[Neisseriales]	[Neisseriaceae]	[Neisseria]	[Neisseria weaveri.]	[None]	[PF04575]	[None]	[None]	[IPR007655]	[None]	[None]	[None]	[None]	[None]	[nwe:SAMEA3174300_0556]	[fig|28091.3.peg.613]	[None]	[None]	[None]	A	3	Andersen, B.M., Steigerwalt, A.G., O'Connor, S.P., Hollis, D.G., Weyant, R.S., Weaver, R.E., and Brenner, D.J. "Neisseria weaveri sp. nov., formerly CDC group M-5, a gram-negative bacterium associated with dog bite wounds." J. Clin. Microbiol. (1993) 31:2456-2466.
393	393		393	A0A1B3JGT3	A0A1B3JGT3	FALSE	[A0A1B3JGT3, A0A1V3JGB8, A0A1V3JVK2, A0A1V3KI08, A0A1V3KIC3, A0A1V3KK28]	6	[FAMILY]	1	1770	#FF0000	[Pasteurellaceae bacterium NI1060., Rodentibacter genomosp. 2., Rodentibacter sp. Ppn85., Rodentibacter heylii.]	[1679001, 1908266, 1908525, 1906744]	[TrEMBL]	[TPR repeat protein , Uncharacterized protein ]	[NA]	[AC062_1194, BKK56_06765, BKL51_09010, BKG99_05190, BKG97_10940, BKG96_08310]	[GI:980944859, GI:1059453123, EMBL-CDS:AOF53287.1, REFSEQ:WP_059368561.1, GI:1147313707, EMBL-CDS:OOF55322.1, GI:1147321918, EMBL-CDS:OOF62995.1, GI:1147331880, GI:1147337051, GI:1147328609, EMBL-CDS:OOF76793.1, GI:1147337757, EMBL-CDS:OOF77409.1, GI:1147337890, EMBL-CDS:OOF77523.1]	[Bacteria]	[NA]	[Proteobacteria]	[Gammaproteobacteria]	[Pasteurellales]	[Pasteurellaceae]	[NA, Rodentibacter]	[Pasteurellaceae bacterium NI1060., Rodentibacter genomosp. 2., Rodentibacter sp. Ppn85., Rodentibacter heylii.]	[None]	[PF04575, PF14559]	[None]	[IPR013026]	[IPR007655]	[IPR011990]	[IPR019734]	[None]	[None]	[None]	[None]	[None]	[None]	[None]	[None]	B	3	Mus musculus gingival tissue; Adhikary, S., Nicklas, W., Bisgaard, M., Boot, R., Kuhnert, P., Waberschek, T., Aalbaek, B., Korczak, B., and Christensen, H. "Rodentibacter gen. nov. including Rodentibacter pneumotropicus comb. nov., Rodentibacter heylii sp. nov., Rodentibacter myodis sp. nov., Rodentibacter ratti sp. nov., Rodentibacter heidelbergensis sp. nov., Rodentibacter trehalosifermentans s…
394	394		394	A0A1E8SP42	A0A1E8SP42	FALSE	[A0A1E8SP42, A0A1F1UGQ1]	2	[FAMILY]	1	1770	#FF0000	[Neisseria sp. HMSC072F04., Neisseria sp. HMSC03D10.]	[1739348, 1581049]	[TrEMBL]	[Uncharacterized protein ]	[NA]	[HMPREF2844_02570, HMPREF3066_03390]	[GI:1080187897, GI:1092727159, EMBL-CDS:OFJ84602.1, GI:1092445628, GI:1081179622, EMBL-CDS:OFT25288.1]	[Bacteria]	[NA]	[Proteobacteria]	[Betaproteobacteria]	[Neisseriales]	[Neisseriaceae]	[Neisseria]	[Neisseria sp. HMSC072F04., Neisseria sp. HMSC03D10.]	[None]	[PF04575]	[None]	[IPR013026]	[IPR007655]	[IPR011990]	[IPR019734]	[None]	[None]	[None]	[None]	[None]	[None]	[None]	[None]	A	3	Homo sapiens tracheal aspirate; Homo sapiens respiratory
395	395		395	A0A1F0FDZ9	A0A1F0FDZ9	FALSE	[A0A1F0FDZ9, A0A369Y570]	2	[FAMILY]	1	1770	#FF0000	[Eikenella sp. HMSC073A11., Aggregatibacter segnis.]	[1739535, 739]	[TrEMBL]	[Uncharacterized protein , DUF560 domain-containing protein ]	[NA]	[HMPREF3043_04005, DPV96_05570]	[GI:1080673588, GI:1092699085, EMBL-CDS:OFO46235.1, REFSEQ:WP_070630522.1, EMBL-CDS:RDE67269.1]	[Bacteria]	[NA]	[Proteobacteria]	[Betaproteobacteria, Gammaproteobacteria]	[Neisseriales, Pasteurellales]	[Neisseriaceae, Pasteurellaceae]	[Eikenella, Aggregatibacter]	[Eikenella sp. HMSC073A11., Aggregatibacter segnis.]	[None]	[PF04575]	[None]	[None]	[IPR007655]	[IPR011990]	[None]	[None]	[None]	[None]	[None]	[None]	[None]	[None]	[None]	A	3	Homo sapiens abscess; Haemophilus segnis is a member of the human oral flora Norskov-Lauritsen, N., and Kilian, M. "Reclassification of Actinobacillus actinomycetemcomitans, Haemophilus aphrophilus, Haemophilus paraphrophilus and Haemophilus segnis as Aggregatibacter actinomycetemcomitans gen. nov., comb. nov., Aggregatibacter aphrophilus comb. nov. and Aggregatibacter segnis comb. nov., and emen…
396	396		396	A0A1S1EZP0	A0A1S1EZP0	FALSE	[A0A1S1EZP0]	1	[FAMILY]	1	1770	#FF0000	[Neisseria sp. HMSC071C03.]	[1739257]	[TrEMBL]	[Uncharacterized protein ]	[NA]	[HMPREF2753_09680]	[GI:1091225400, GI:1093508814, EMBL-CDS:OHR51259.1, REFSEQ:WP_070860507.1]	[Bacteria]	[NA]	[Proteobacteria]	[Betaproteobacteria]	[Neisseriales]	[Neisseriaceae]	[Neisseria]	[Neisseria sp. HMSC071C03.]	[None]	[PF04575]	[None]	[None]	[IPR007655]	[IPR011990]	[None]	[None]	[None]	[None]	[None]	[None]	[None]	[None]	[None]	B	3	Homo sapiens abscess
397	397		397	A0A3A0EQV9	A0A3A0EQV9	FALSE	[A0A3A0EQV9]	1	[FAMILY]	2	236	#0000FF	[Burkholderiales bacterium.]	[1891238]	[TrEMBL]	[Uncharacterized protein ]	[NA]	[DCC70_02155]	[EMBL-CDS:RIK90906.1]	[Bacteria]	[NA]	[Proteobacteria]	[Betaproteobacteria]	[Burkholderiales]	[NA]	[NA]	[Burkholderiales bacterium.]	[None]	[PF04575]	[None]	[None]	[IPR007655]	[IPR011990]	[None]	[None]	[None]	[None]	[None]	[None]	[None]	[None]	[None]		1	Lake fuxian (vast majority of many biosample records)
398	398		398	A5EWY5	A5EWY5	FALSE	[A5EWY5]	1	[FAMILY]	1	1770	#FF0000	[Dichelobacter nodosus (strain VCS1703A)]	[246195]	[TrEMBL]	[Uncharacterized protein ]	[NA]	[DNO_0025]	[GI:146233244, GI:500334832, EMBL-CDS:ABQ14222.1, REFSEQ:WP_011927784.1]	[Bacteria]	[NA]	[Proteobacteria]	[Gammaproteobacteria]	[Cardiobacteriales]	[Cardiobacteriaceae]	[Dichelobacter]	[Dichelobacter nodosus (strain VCS1703A)]	[None]	[PF04575]	[None]	[None]	[IPR007655]	[IPR011990]	[None]	[None]	[None]	[None]	[dno:DNO_0025]	[None]	[246195.DNO_0025]	[None]	[None]	A	3	Ovine footrot
399	399		399	E7RUK9	E7RUK9	FALSE	[E7RUK9]	1	[FAMILY]	2	236	#0000FF	[Lautropia mirabilis ATCC 51599.]	[887898]	[TrEMBL]	[Uncharacterized protein ]	[NA]	[HMPREF0551_0175]	[GI:491918982, GI:319743588, EMBL-CDS:EFV95992.1, REFSEQ:WP_005671938.1]	[Bacteria]	[NA]	[Proteobacteria]	[Betaproteobacteria]	[Burkholderiales]	[Burkholderiaceae]	[Lautropia]	[Lautropia mirabilis ATCC 51599.]	[None]	[PF04575]	[None]	[IPR013026]	[IPR007655]	[IPR011990]	[None]	[None]	[None]	[None]	[None]	[None]	[887898.HMPREF0551_0175]	[Oral]	[Not Specified]		3	human oral cavity, gingival crevices
400	400		400	A0A011LVK1	A0A011LVK1	FALSE	[A0A011LVK1, A0A1B8T4R2, A0A369YXA0, A0A369Z1I3, A0A377JGZ7, A0A3E3HNE4, F0EVP6]	7	[FAMILY]	1	1770	#FF0000	[Mannheimia haemolytica serotype A1/A6 str. PKL10., Haemophilus parainfluenzae., Mannheimia granulomatis., Haemophilus parainfluenzae ATCC 33392.]	[1450449, 729, 85402, 888828]	[TrEMBL]	[Membrane protein , Uncharacterized protein , DUF560 domain-containing protein , Outer membrane protein OmpU1 ]	[NA]	[AK33_00080, BBB48_06025, DPV95_02515, DPV87_07075, NCTC10672_00813, MHD_11140, HMPREF9417_1940]	[GI:757543349, GI:589589032, EMBL-CDS:EXI61238.1, REFSEQ:WP_042804538.1, GI:1042711542, GI:1042701639, EMBL-CDS:OBY51804.1, REFSEQ:WP_065285853.1, EMBL-CDS:RDE84632.1, EMBL-CDS:RDE90454.1, EMBL-CDS:STP03504.1, EMBL-CDS:RGE47224.1, GI:325159478, GI:675280195, EMBL-CDS:EGC71612.1]	[Bacteria]	[NA]	[Proteobacteria]	[Gammaproteobacteria]	[Pasteurellales]	[Pasteurellaceae]	[Mannheimia, Haemophilus]	[Mannheimia haemolytica serotype A1/A6 str. PKL10., Haemophilus parainfluenzae., Mannheimia granulomatis., Haemophilus parainfluenzae ATCC 33392.]	[None]	[PF04575]	[None]	[None]	[IPR007655]	[IPR011990]	[None]	[None]	[None]	[None]	[None]	[fig|1450449.3.peg.2278, fig|888828.6.peg.731]	[None]	[Skin]	[Facultative,Not Specified]	A	3	deer spleen; Homo sapiens; Ribeiro, G.A., Carter, G.R., Frederiksen, W., and Riet-Correa, F. "Pasteurella haemolytica-like bacterium from a progressive granuloma of cattle in Brazil." J. Clin. Microbiol. (1989) 27:1401-1402.; Septic finger
401	401		401	A0A0A2XQM9	A0A0A2XQM9	FALSE	[A0A0A2XQM9, A0A0A2YH09, A0A1A7PM33, A0A1W1UY78]	4	[FAMILY]	1	1770	#FF0000	[Gallibacterium genomosp. 2., Gallibacterium anatis IPDH697-78., Gallibacterium genomosp. 1., Pasteurella testudinis DSM 23072.]	[155517, 1396514, 155515, 1122938]	[TrEMBL]	[Uncharacterized protein ]	[NA]	[P375_03415, JP30_03150, QV04_08735, SAMN05660772_02525]	[GI:702404063, GI:746066315, EMBL-CDS:KGQ33257.1, REFSEQ:WP_039134370.1, GI:702413724, GI:746077772, EMBL-CDS:KGQ41855.1, REFSEQ:WP_039145219.1, GI:1041826856, GI:1041830839, EMBL-CDS:OBW98941.1, EMBL-CDS:SMB85714.1]	[Bacteria]	[NA]	[Proteobacteria]	[Gammaproteobacteria]	[Pasteurellales]	[Pasteurellaceae]	[Gallibacterium, Pasteurella]	[Gallibacterium genomosp. 2., Gallibacterium anatis IPDH697-78., Gallibacterium genomosp. 1., Pasteurella testudinis DSM 23072.]	[None]	[PF04575, PF14559]	[None]	[IPR013026]	[IPR007655]	[IPR011990]	[IPR019734]	[None]	[None]	[None]	[None]	[fig|155515.4.peg.1780]	[None]	[None]	[None]	A	4	Christensen, H., Bisgaard, M., Bojesen, A.M., Mutters, R., and Olsen, J.E. "Genetic relationships among avian isolates classified as Pasteurella haemolytica, 'Actinobacillus salpingitidis' or Pasteurella anatis with proposal of Gallibacterium anatis gen. nov., comb. nov. and description of additional genomospecies within Gallibacterium gen. nov." Int. J. Syst. Evol. Microbiol. (2003) 53:275-287. …
402	402		402	A0A181CGF1	A0A181CGF1	FALSE	[A0A181CGF1, G2DNK9]	2	[FAMILY]	1	1770	#FF0000	[Neisseria weaveri., Neisseria weaveri LMG 5135.]	[28091, 1051985]	[TrEMBL]	[Outer membrane protein OmpU , Uncharacterized protein ]	[NA]	[SAMEA3174300_00498, l11_19610]	[GI:490412318, GI:1028913791, EMBL-CDS:SAY50619.1, REFSEQ:WP_004284983.1, GI:343967567, EMBL-CDS:EGV35811.1]	[Bacteria]	[NA]	[Proteobacteria]	[Betaproteobacteria]	[Neisseriales]	[Neisseriaceae]	[Neisseria]	[Neisseria weaveri., Neisseria weaveri LMG 5135.]	[None]	[PF04575]	[None]	[None]	[IPR007655]	[IPR011990]	[None]	[None]	[None]	[None]	[nwe:SAMEA3174300_0498]	[fig|28091.3.peg.548, fig|1051985.3.peg.1998]	[None]	[None]	[None]	A	3	Andersen, B.M., Steigerwalt, A.G., O'Connor, S.P., Hollis, D.G., Weyant, R.S., Weaver, R.E., and Brenner, D.J. "Neisseria weaveri sp. nov., formerly CDC group M-5, a gram-negative bacterium associated with dog bite wounds." J. Clin. Microbiol. (1993) 31:2456-2466.; dog's ear
403	403		403	A0A1D2SCS9	A0A1D2SCS9	FALSE	[A0A1D2SCS9]	1	[FAMILY]	2	236	#0000FF	[Lautropia sp. SCN 69-89.]	[1660104]	[TrEMBL]	[Uncharacterized protein ]	[NA]	[ABS56_17185]	[GI:1063983649, EMBL-CDS:ODS94799.1]	[Bacteria]	[NA]	[Proteobacteria]	[Betaproteobacteria]	[Burkholderiales]	[Burkholderiaceae]	[Lautropia]	[Lautropia sp. SCN 69-89.]	[None]	[PF04575]	[None]	[None]	[IPR007655]	[IPR011990]	[None]	[None]	[None]	[None]	[None]	[None]	[None]	[None]	[None]		9	Cyanide and thiocyanate bioreactor
404	404		404	A0A2A4U533	A0A2A4U533	FALSE	[A0A2A4U533]	1	[FAMILY]	11	25	#EE82EE	[Elusimicrobia bacterium.]	[2030800]	[TrEMBL]	[Uncharacterized protein ]	[NA]	[COB53_01285]	[EMBL-CDS:PCI40387.1]	[Bacteria]	[NA]	[Elusimicrobia]	[NA]	[NA]	[NA]	[NA]	[Elusimicrobia bacterium]	[None]	[PF04575]	[None]	[IPR013026]	[IPR007655]	[IPR011990]	[None]	[None]	[None]	[None]	[None]	[None]	[None]	[None]	[None]		1	60 biosamples, deep sea sediments associated with petroleum seepage/mud, sediment Yellowstone/Great Boiling Spring, Nevada/hot spring sediment/hypersaline soda lake sediment/…
405	405		405	N8ZKA7	N8ZKA7	FALSE	[N8ZKA7]	1	[FAMILY]	1	1770	#FF0000	[Acinetobacter gerneri DSM 14967 = CIP 107464.]	[1120926]	[TrEMBL]	[Uncharacterized protein ]	[NA]	[F960_03576]	[GI:479989194, EMBL-CDS:ENV32188.1]	[Bacteria]	[NA]	[Proteobacteria]	[Gammaproteobacteria]	[Pseudomonadales]	[Moraxellaceae]	[Acinetobacter]	[Acinetobacter gerneri DSM 14967 = CIP 107464.]	[None]	[PF04575, PF14559]	[None]	[IPR013026]	[IPR007655]	[IPR011990]	[IPR019734]	[None]	[None]	[None]	[None]	[fig|1120926.3.peg.3469]	[None]	[None]	[None]	B	9	Activated sludge plant
407	407		407	A0A0H3PPI8	A0A0H3PPI8	FALSE	[A0A0H3PPI8, A0A0K9L789, A0A0M3G6B0, A0A0Y0BKC0, A0A1B8PBF5, A0A1Q5Y5U1, A0A2S9RNL0, A0A2S9S6I2, A0A2S9SDW5, A0A2X4G6L6, A0A2X4HFX5, A0A2X4HUU5, A0A2X4RHX7, A0A3E1QZQ9, A0A3G2RBE1, A0A3G2RID6, A4NWT9, A5UID1, F2C0W9, F9H3B5]	20	[FAMILY]	1	1770	#FF0000	[Haemophilus influenzae (strain NTHi 3655), Haemophilus influenzae., Haemophilus haemolyticus., Streptococcus pneumoniae., Haemophilus influenzae 22.4-21., Haemophilus influenzae (strain PittGG), Haemophilus aegyptius ATCC 11116., Haemophilus haemolyticus M21639.]	[375177, 727, 726, 1313, 375063, 374931, 888728, 1028806]	[TrEMBL]	[Chromosomal replication initiation protein , Uncharacterized protein , TPR repeat-containing protein NMB0313 , TPR repeat-containing protein , DUF560 domain-containing protein , Outer membrane protein OmpU1 , Outer membrane protein , Putative tPR-like protein ]	[NA]	[CGSHi3655_08004, ABN48_03970, AAX18_05805, ERS515107_00895, A8M50_00210, BLA59_00670, BV102_01675, CH627_05235, BV080_00322, NCTC11931_02115, NCTC11426_00021, NCTC11426_01791, NCTC10839_00714, CH638_00215, CH617_02180, CH563_07030, CGSHiR3021_06385, CGSHiGG_08585, HMPREF9095_0808, GGE_0330]	[GI:491891532, GI:144987289, EMBL-CDS:EDJ93819.1, REFSEQ:WP_005655974.1, GI:900997411, GI:915560389, EMBL-CDS:KMZ28121.1, REFSEQ:WP_050848380.1, GI:821500942, GI:822523301, EMBL-CDS:KKZ58498.1, REFSEQ:WP_046953256.1, EMBL-CDS:CVP58921.1, GI:491875824, GI:1041950264, EMBL-CDS:OBX39987.1, REFSEQ:WP_005646747.1, GI:1122355148, GI:1121066834, EMBL-CDS:OKQ04396.1, REFSEQ:WP_074039305.1, EMBL-CDS:PRJ58…	[Bacteria]	[NA]	[Proteobacteria, Firmicutes]	[Gammaproteobacteria, Bacilli]	[Pasteurellales, Lactobacillales]	[Pasteurellaceae, Streptococcaceae]	[Haemophilus, Streptococcus]	[Haemophilus influenzae (strain NTHi 3655), Haemophilus influenzae., Haemophilus haemolyticus., Streptococcus pneumoniae., Haemophilus influenzae 22.4-21., Haemophilus influenzae (strain PittGG), Haemophilus aegyptius ATCC 11116., Haemophilus haemolyticus M21639.]	[None]	[PF04575]	[None]	[None]	[IPR007655]	[IPR011990]	[None]	[None]	[None]	[None]	[hiq:CGSHiGG_08585]	[fig|727.566.peg.1766, fig|726.54.peg.1154, fig|1028806.3.peg.347]	[None]	[Ear, Airways, Not Specified, Skin, Oral, Eye]	[Facultative, Anaerobe,Facultative]	A	3	homo sapiens
408	408		408	A0A166JVM3	A0A166JVM3	FALSE	[A0A166JVM3]	1	[FAMILY]	1	1770	#FF0000	[Marinomonas sp. TW1.]	[1561203]	[TrEMBL]	[Peptide signal ]	[NA]	[OA79_16270]	[GI:1021225534, EMBL-CDS:KZN12507.1]	[Bacteria]	[NA]	[Proteobacteria]	[Gammaproteobacteria]	[Oceanospirillales]	[Oceanospirillaceae]	[Marinomonas]	[Marinomonas sp. TW1.]	[None]	[PF04575]	[None]	[None]	[IPR007655]	[IPR011990]	[IPR019734]	[None]	[None]	[None]	[None]	[fig|1561203.3.peg.1535]	[None]	[None]	[None]	B	1	coastal La Jolla, CA seawater
409	409		409	A0A1E7R862	A0A1E7R862	FALSE	[A0A1E7R862]	1	[FAMILY]	1	1770	#FF0000	[Acinetobacter qingfengensis.]	[1262585]	[TrEMBL]	[Uncharacterized protein ]	[NA]	[BJI46_12760]	[GI:1074866375, GI:1074030637, EMBL-CDS:OEY95540.1]	[Bacteria]	[NA]	[Proteobacteria]	[Gammaproteobacteria]	[Pseudomonadales]	[Moraxellaceae]	[Acinetobacter]	[Acinetobacter qingfengensis.]	[None]	[PF04575]	[None]	[IPR013026]	[IPR007655]	[IPR011990]	[IPR019734]	[None]	[None]	[None]	[None]	[None]	[None]	[None]	[None]	A	2	Li, Y., He, W., Wang, T., Piao, C.-G., Guo, L.-M., Chang, J.-P., Guo, M.-W., and Xie, S.-J. "Acinetobacter qingfengensis sp. nov., isolated from canker bark of Populus x euramericana." Int. J. Syst. Evol. Microbiol. (2014) 64:1043-1050.
411	411		411	A0A2M8S4G3	A0A2M8S4G3	FALSE	[A0A2M8S4G3, I3DKB4]	2	[FAMILY]	1	1770	#FF0000	[Conservatibacter flavescens., Pasteurella bettyae CCUG 2042.]	[28161, 1095749]	[TrEMBL]	[Uncharacterized protein , PF04575 family protein ]	[NA]	[CVP05_02305, HMPREF1052_2064]	[EMBL-CDS:PJG86021.1, GI:386907446, GI:492134004, EMBL-CDS:EIJ72157.1, REFSEQ:WP_005758325.1]	[Bacteria]	[NA]	[Proteobacteria]	[Gammaproteobacteria]	[Pasteurellales]	[Pasteurellaceae]	[Conservatibacter, Pasteurella]	[Conservatibacter flavescens., Pasteurella bettyae CCUG 2042.]	[None]	[PF04575]	[None]	[IPR013026]	[IPR007655]	[IPR011990]	[IPR019734]	[None]	[None]	[None]	[None]	[fig|1095749.3.peg.28]	[None]	[Urogenital tract]	[Not Specified]	B	3	guinea pig pharynx, Adhikary, S., Bisgaard, M., Nicklas, W., and Christensen, H. "Reclassification of Bisgaard taxon 5 as Caviibacterium pharyngocola gen. nov., sp. nov. and Bisgaard taxon 7 as Conservatibacter flavescens gen. nov., sp. nov." Int. J. Syst. Evol. Microbiol. (2018) 68:643-650.; Homo sapiens vaginal
413	413		413	A0A0A7MCL2	A0A0A7MCL2	FALSE	[A0A0A7MCL2, A0A1V3I7H8, K0G3S6]	3	[FAMILY]	1	1770	#FF0000	[Actinobacillus equuli subsp. equuli., Rodentibacter heidelbergensis., Actinobacillus suis H91-0380.]	[202947, 1908258, 696748]	[TrEMBL]	[Membrane protein , Uncharacterized protein ]	[NA]	[ACEE_00785, BKK48_07775, ASU2_00935]	[GI:746130692, GI:732671530, EMBL-CDS:AIZ78340.1, REFSEQ:WP_039196102.1, GI:1147291739, EMBL-CDS:OOF36004.1, GI:504803898, GI:407387836, EMBL-CDS:AFU18329.1, REFSEQ:WP_014991000.1]	[Bacteria]	[NA]	[Proteobacteria]	[Gammaproteobacteria]	[Pasteurellales]	[Pasteurellaceae]	[Actinobacillus, Rodentibacter]	[Actinobacillus equuli subsp. equuli., Rodentibacter heidelbergensis., Actinobacillus suis H91-0380.]	[None]	[PF04575]	[None]	[IPR013026]	[IPR007655]	[IPR011990]	[None]	[None]	[None]	[None]	[aeu:ACEE_00785, asi:ASU2_00935]	[fig|696748.4.peg.189]	[None]	[None]	[None]	A	3	Young foals with glomerular nephritis and septicemia; All isolates were cultured from rats, Adhikary, S., Nicklas, W., Bisgaard, M., Boot, R., Kuhnert, P., Waberschek, T., Aalbaek, B., Korczak, B., and Christensen, H. "Rodentibacter gen. nov. including Rodentibacter pneumotropicus comb. nov., Rodentibacter heylii sp. nov., Rodentibacter myodis sp. nov., Rodentibacter ratti sp. nov., Rodentibacter…
414	414		414	A0A0J0YQW7	A0A0J0YQW7	FALSE	[A0A0J0YQW7]	1	[FAMILY]	1	1770	#FF0000	[Neisseria arctica.]	[1470200]	[TrEMBL]	[Membrane protein ]	[NA]	[PL75_07995]	[GI:831387067, EMBL-CDS:KLT72512.1]	[Bacteria]	[NA]	[Proteobacteria]	[Betaproteobacteria]	[Neisseriales]	[Neisseriaceae]	[Neisseria]	[Neisseria arctica.]	[None]	[PF04575]	[None]	[None]	[IPR007655]	[IPR011990]	[None]	[None]	[None]	[None]	[None]	[fig|1470200.3.peg.506]	[None]	[None]	[None]	A	4	Hansen, C.M., Himschoot, E.A., Hare, R.F., Meixell, B.W., Van Hemert, C., and Hueffer, K. "Neisseria arctica sp. nov. isolated from nonviable eggs of greater white-fronted geese (Anser albifrons) in Arctic Alaska." Int. J. Syst. Evol. Microbiol. (2017) 67:1115-1119.
415	415		415	A0A1B8PFP1	A0A1B8PFP1	FALSE	[A0A1B8PFP1, A0A2X4RFX6, G4AA04]	3	[FAMILY]	1	1770	#FF0000	[Haemophilus haemolyticus., Aggregatibacter actinomycetemcomitans serotype e str. SC1083.]	[726, 907488]	[TrEMBL]	[Chromosomal replication initiation protein , TPR repeat-containing protein NMB0313 ]	[NA]	[A9Z62_08625, NCTC10839_01876, SC1083_1677]	[GI:1042185306, GI:1041958068, EMBL-CDS:OBX47567.1, REFSEQ:WP_065246135.1, EMBL-CDS:SQH97938.1, GI:347991653, EMBL-CDS:EGY33116.1]	[Bacteria]	[NA]	[Proteobacteria]	[Gammaproteobacteria]	[Pasteurellales]	[Pasteurellaceae]	[Haemophilus, Aggregatibacter]	[Haemophilus haemolyticus., Aggregatibacter actinomycetemcomitans serotype e str. SC1083.]	[None]	[PF04575]	[None]	[None]	[IPR007655]	[IPR011990]	[None]	[None]	[None]	[None]	[None]	[fig|907488.3.peg.1646]	[None]	[None]	[None]	A	4	Homo sapiens; Human oral cavity
416	416		416	A0A1H7YWZ5	A0A1H7YWZ5	FALSE	[A0A1H7YWZ5]	1	[FAMILY]	1	1770	#FF0000	[Pasteurella skyensis.]	[97481]	[TrEMBL]	[Uncharacterized protein ]	[NA]	[SAMN05444853_1218]	[EMBL-CDS:SEM50670.1]	[Bacteria]	[NA]	[Proteobacteria]	[Gammaproteobacteria]	[Pasteurellales]	[Pasteurellaceae]	[Pasteurella]	[Pasteurella skyensis.]	[None]	[PF04575, PF14559]	[None]	[None]	[IPR007655]	[IPR011990]	[IPR019734]	[None]	[None]	[None]	[None]	[None]	[None]	[None]	[None]	A	4	fish Salmo salar
417	417		417	A0A1N7NQK3	A0A1N7NQK3	FALSE	[A0A1N7NQK3]	1	[FAMILY]	3	145	#FFA500	[Gemmobacter megaterium.]	[1086013]	[TrEMBL]	[Uncharacterized protein ]	[NA]	[SAMN05421774_10460]	[GI:1134290944, EMBL-CDS:SIT00572.1, REFSEQ:WP_076531240.1]	[Bacteria]	[NA]	[Proteobacteria]	[Alphaproteobacteria]	[Rhodobacterales]	[Rhodobacteraceae]	[Gemmobacter]	[Gemmobacter megaterium.]	[None]	[PF04575]	[None]	[None]	[IPR007655]	[None]	[None]	[None]	[None]	[None]	[None]	[None]	[None]	[None]	[None]		1	Liu, J.-J., Zhang, X.-Q., Chi, F.-T., Pan, J., Sun, C., and Wu, M. "Gemmobacter megaterium sp. nov., isolated from coastal planktonic seaweeds." Int. J. Syst. Evol. Microbiol. (2014) 64:66-71.
418	418		418	G4CKF6	G4CKF6	FALSE	[G4CKF6]	1	[FAMILY]	1	1770	#FF0000	[Neisseria shayeganii 871.]	[1032488]	[TrEMBL]	[Tetratricopeptide repeat protein ]	[NA]	[HMPREF9371_2096]	[GI:496410918, GI:348012692, EMBL-CDS:EGY51632.1, REFSEQ:WP_009119782.1]	[Bacteria]	[NA]	[Proteobacteria]	[Betaproteobacteria]	[Neisseriales]	[Neisseriaceae]	[Neisseria]	[Neisseria shayeganii 871.]	[None]	[PF04575, PF14559]	[None]	[IPR013026]	[IPR007655]	[IPR011990]	[IPR019734]	[None]	[None]	[None]	[None]	[fig|1032488.3.peg.1988]	[None]	[Airways]	[Aerobe]	A	3	Homo sapiens airways
419	419		419	A0A077DBY1	A0A077DBY1	FALSE	[A0A077DBY1]	1	[FAMILY]	1	1770	#FF0000	[Basilea psittacipulmonis DSM 24701.]	[1072685]	[TrEMBL]	[Uncharacterized protein ]	[NA]	[IX83_01460]	[GI:675107244, GI:740713041, EMBL-CDS:AIL32164.1, REFSEQ:WP_038498328.1]	[Bacteria]	[NA]	[Proteobacteria]	[Betaproteobacteria]	[Burkholderiales]	[Alcaligenaceae]	[Basilea]	[Basilea psittacipulmonis DSM 24701.]	[None]	[PF04575]	[None]	[None]	[IPR007655]	[IPR011990]	[None]	[None]	[None]	[None]	[bpsi:IX83_01460]	[None]	[None]	[None]	[None]	A	4	lungs of a dead parakeet, Whiteson, K.L., Hernandez, D., Lazarevic, V., Gaia, N., Farinelli, L., Francois, P., Pilo, P., Frey, J., and Schrenzel, J. "A genomic perspective on a new bacterial genus and species from the Alcaligenaceae family, Basilea psittacipulmonis." BMC Genomics (2014) 15:169.
420	420		420	A0A0C1GN38	A0A0C1GN38	FALSE	[A0A0C1GN38, A0A0D9M6F3, A0A1E9T4D5, A0A1E9VZD9, A0A1F0AAP3, A0A1F1BV59, A0A1F1GLY5, A0A1F1HRL3, A0A1F1U7T8, A0A1S1CHF1, A0A1S1G9H9, A0A1V0HCP4, A0A2I1XCN1, A0A2R4AYC5, C6M649, D2ZXZ2, F9EZP6, G3Z5S5, I2NMD2]	19	[FAMILY]	1	1770	#FF0000	[Morococcus cerebrosus., Neisseria sp. HMSC06F02., Neisseria sp. HMSC055F11., Neisseria sp. HMSC077D05., Neisseria sp. HMSC064E01., Neisseria sp. HMSC055H02., Neisseria sp. HMSC069H12., Neisseria sp. HMSC073G10., Neisseria sp. HMSC03D10., Neisseria sp. HMSC061H08., Neisseria sp. HMSC70E02., Neisseria sicca., Neisseria mucosa., Neisseria sicca ATCC 29256., Neisseria mucosa ATCC 25996., Neisseria m…	[1056807, 1581124, 1715117, 1715079, 1715052, 1739411, 1739376, 1739369, 1581049, 1715154, 1608896, 490, 488, 547045, 546266, 997348, 665946, 1095748]	[TrEMBL]	[Uncharacterized protein , Tetratricopeptide repeat protein , DUF560 domain-containing protein , PF04575 family protein ]	[NA]	[MCC93_17900, HMPREF3156_00032, HMPREF2638_07910, HMPREF2600_10685, HMPREF2572_02860, HMPREF2907_01795, HMPREF2872_03145, HMPREF2865_02175, HMPREF3066_07525, HMPREF2675_10175, HMPREF3277_02860, A6J88_04580, CYK00_05445, NM96_12760, NEISICOT_02000, NEIMUCOT_05499, HMPREF9418_2623, HMPREF1028_01957, HMPREF1051_1594]	[GI:746364074, GI:742694370, EMBL-CDS:KIC06826.1, REFSEQ:WP_039408579.1, GI:769938524, GI:768694023, EMBL-CDS:KJJ23264.1, REFSEQ:WP_045072153.1, GI:1080514732, GI:1092680441, EMBL-CDS:OFM96201.1, REFSEQ:WP_070613525.1, GI:1080551821, GI:1092531151, EMBL-CDS:OFN31262.1, REFSEQ:WP_070514864.1, GI:1092510325, GI:1080607951, EMBL-CDS:OFN84226.1, REFSEQ:WP_070496190.1, GI:1092754006, GI:1080950460, EM…	[Bacteria]	[NA]	[Proteobacteria]	[Betaproteobacteria]	[Neisseriales]	[Neisseriaceae]	[Morococcus, Neisseria]	[Morococcus cerebrosus., Neisseria sp. HMSC06F02., Neisseria sp. HMSC055F11., Neisseria sp. HMSC077D05., Neisseria sp. HMSC064E01., Neisseria sp. HMSC055H02., Neisseria sp. HMSC069H12., Neisseria sp. HMSC073G10., Neisseria sp. HMSC03D10., Neisseria sp. HMSC061H08., Neisseria sp. HMSC70E02., Neisseria sicca., Neisseria mucosa., Neisseria sicca ATCC 29256., Neisseria mucosa ATCC 25996., Neisseria m…	[None]	[PF04575]	[None]	[None]	[IPR007655]	[IPR011990]	[None]	[None]	[None]	[None]	[nsi:A6J88_04580, nmj:NM96_12760]	[fig|1056807.3.peg.1717, fig|1581124.3.peg.29, fig|665946.3.peg.2201, fig|1095748.3.peg.1902]	[547045.NEISICOT_02000, 546266.NEIMUCOT_05499]	[Oral, Airways, Gastrointestinal tract]	[Aerobe, Not Specified]	B	3	Homo sapiens Long, P.A., Sly, L.I., Pham, A.V., and Davis, G.H.G. "Characterization of Morococcus cerebrosus gen. nov., sp. nov. and comparison with Neisseria mucosa." Int. J. Syst. Bacteriol. (1981) 31:294-301.; Homo sapiens respiratory; Homo sapiens sputum; Homo sapiens bronchial washing;...
421	421		421	A0A0K1MZM5	A0A0K1MZM5	FALSE	[A0A0K1MZM5, A0A0N2CXN3, A0A377JAG5, E6KZF3, I2NLE7]	5	[FAMILY]	1	1770	#FF0000	[Aggregatibacter aphrophilus , Aggregatibacter aphrophilus F0387., Haemophilus parahaemolyticus., Aggregatibacter segnis ATCC 33393., Haemophilus paraphrohaemolyticus HK411.]	[732, 679198, 735, 888057, 1095743]	[TrEMBL]	[Uncharacterized protein , TPR repeat-containing protein NMB0313 , Outer membrane protein , PF04575 family protein ]	[NA]	[ADJ80_00130, HMPREF9335_00882, NCTC10671_00733, HMPREF9064_1495, HMPREF1054_1420]	[GI:914731808, GI:913011327, EMBL-CDS:AKU62284.1, REFSEQ:WP_050692456.1, GI:353346033, GI:491975647, EMBL-CDS:EHB90320.1, REFSEQ:WP_005701289.1, GI:491989557, EMBL-CDS:STP00948.1, REFSEQ:WP_005708296.1, GI:315476398, EMBL-CDS:EFU67148.1, GI:385696152, EMBL-CDS:EIG26658.1]	[Bacteria]	[NA]	[Proteobacteria]	[Gammaproteobacteria]	[Pasteurellales]	[Pasteurellaceae]	[Aggregatibacter, Haemophilus]	[Aggregatibacter aphrophilus , Aggregatibacter aphrophilus F0387., Haemophilus parahaemolyticus., Aggregatibacter segnis ATCC 33393., Haemophilus paraphrohaemolyticus HK411.]	[None]	[PF04575, PF14559]	[None]	[None]	[IPR007655]	[IPR011990]	[None]	[None]	[None]	[None]	[aaz:ADJ80_00130]	[fig|732.8.peg.28, fig|679198.3.peg.908, fig|1095743.3.peg.537]	[634176.NT05HA_1486, 888057.HMPREF9064_1495]	[Oral, Airways]	[Facultative, Not Specified]	A	4	Homo sapiens endocarditis; homo sapiens oral; homo sapiens; Homo sapiens oral cavity; Homo sapiens respiratory tract
422	422		422	A0A0M1GPX7	A0A0M1GPX7	FALSE	[A0A0M1GPX7, A0A0M3G7U6, A0A1B8PG75, A0A2U9E0R3, A0A369YZY2, F9H2H6, I3DFX5]	7	[FAMILY]	1	1770	#FF0000	[Haemophilus sp. C1., Haemophilus haemolyticus., Haemophilus influenzae., Haemophilus parainfluenzae., Haemophilus haemolyticus M21639., Pasteurella bettyae CCUG 2042.]	[1661745, 726, 727, 729, 1028806, 1095749]	[TrEMBL]	[Uncharacterized protein , DUF560 domain-containing protein , Putative tetratricopeptide-like helical , PF04575 family protein ]	[NA]	[ABW51_01775, AAX18_03530, A9Z62_07635, DLJ98_09600, DPV87_09755, GGE_0086, HMPREF1052_1751]	[GI:923354473, GI:924277620, EMBL-CDS:KOQ97986.1, REFSEQ:WP_053465315.1, GI:822523021, GI:821501435, EMBL-CDS:KKZ58959.1, REFSEQ:WP_046952976.1, GI:1042185153, GI:1041958292, EMBL-CDS:OBX47787.1, REFSEQ:WP_065245982.1, GI:1394637851, EMBL-CDS:AWP54691.1, EMBL-CDS:RDE89317.1, GI:341956793, EMBL-CDS:EGT83209.1, GI:386905865, EMBL-CDS:EIJ70618.1]	[Bacteria]	[NA]	[Proteobacteria]	[Gammaproteobacteria]	[Pasteurellales]	[Pasteurellaceae]	[Haemophilus, Pasteurella]	[Haemophilus sp. C1., Haemophilus haemolyticus., Haemophilus influenzae., Haemophilus parainfluenzae., Haemophilus haemolyticus M21639., Pasteurella bettyae CCUG 2042.]	[None]	[PF04575, PF14559]	[None]	[IPR013026]	[IPR007655]	[IPR011990]	[None]	[None]	[None]	[None]	[None]	[fig|1661745.3.peg.1514, fig|726.54.peg.705, fig|1028806.3.peg.95, fig|1095749.3.peg.681]	[None]	[Airways, Not Specified, Urogenital tract]	[Facultative, Not Specified]	B	3	Homo sapiens Cystic fibrosis; Homo sapiens bronchoalveolar lavage; mammals (rats, mice, chinchillas on "show biotic interactions"); homo sapiens; …
423	423		423	A0A1A9RGS5	A0A1A9RGS5	FALSE	[A0A1A9RGS5, A0A1A9RJY5, A0A1A9RNT6, A0A1A9RX53, A0A1A9S5L6, A0A1A9SA58, A0A1A9SCH3, A0A1B6VSU9, A0A1F0FAC7, A0A254N240, A0A3P6MNX1, C0DW54, L1NLH5, V7IE81]	14	[FAMILY]	1	1770	#FF0000	[Eikenella corrodens., Eikenella sp. NML02-A-017., Eikenella sp. NML03-A-027., Eikenella sp. NML070372., Eikenella sp. NML97-A-109., Eikenella sp. NML080894., Eikenella sp. HMSC073A11., Helicobacter pametensis., Eikenella corrodens ATCC 23834., Neisseria sp. oral taxon 020 str. F0370., Eikenella corrodens CC92I.]	[539, 1795827, 1795828, 1795829, 1795833, 1795830, 1739535, 95149, 546274, 1127694, 1073362]	[TrEMBL]	[Uncharacterized protein , TPR repeat-containing protein NMB0313 , Tetratricopeptide repeat protein ]	[NA]	[A7P85_03980, A7P89_10205, A7P90_01740, A7P95_07110, A7P96_00170, A7P97_00455, A7Q02_03920, A7P98_05065, HMPREF3043_05765, CA838_04955, NCTC12888_01556, EIKCOROL_01604, HMPREF9120_02401, HMPREF1177_01614]	[GI:1030148239, GI:1031540395, EMBL-CDS:OAM17507.1, REFSEQ:WP_064104233.1, GI:1030151035, GI:1031550782, EMBL-CDS:OAM20271.1, REFSEQ:WP_064106411.1, GI:1030152965, GI:1031418552, EMBL-CDS:OAM22166.1, REFSEQ:WP_064087370.1, GI:1056067565, GI:1030158032, EMBL-CDS:OAM27150.1, REFSEQ:WP_067593228.1, GI:1030164133, GI:1055990658, EMBL-CDS:OAM33170.1, REFSEQ:WP_067523855.1, GI:1055996751, GI:1030166153…	[Bacteria]	[NA]	[Proteobacteria]	[Betaproteobacteria, Epsilonproteobacteria]	[Neisseriales, Campylobacterales]	[Neisseriaceae, Helicobacteraceae]	[Eikenella, Helicobacter, Neisseria]	[Eikenella corrodens., Eikenella sp. NML02-A-017., Eikenella sp. NML03-A-027., Eikenella sp. NML070372., Eikenella sp. NML97-A-109., Eikenella sp. NML080894., Eikenella sp. HMSC073A11., Helicobacter pametensis., Eikenella corrodens ATCC 23834., Neisseria sp. oral taxon 020 str. F0370., Eikenella corrodens CC92I.]	[None]	[PF04575, PF14559, PF13432]	[None]	[None]	[IPR007655]	[IPR011990]	[None]	[None]	[None]	[None]	[None]	[fig|1127694.3.peg.2222, fig|1073362.3.peg.1841]	[546274.EIKCOROL_01604]	[Oral, Not Specified]	[Anaerobe, Aerobe, Not Specified]	A	3	cat/dog/human (global biotic interactions); Homo sapiens blood; Homo sapiens right submandibular abscess; homo sapiens bone; homo sapiens brain abscess; homo sapiens breast abscess; …
424	424		424	A0A1B2LXU8	A0A1B2LXU8	FALSE	[A0A1B2LXU8]	1	[FAMILY]	1	1770	#FF0000	[Acinetobacter larvae.]	[1789224]	[TrEMBL]	[Uncharacterized protein ]	[NA]	[BFG52_04900]	[GI:1051354355, GI:1056024972, EMBL-CDS:AOA57760.1]	[Bacteria]	[NA]	[Proteobacteria]	[Gammaproteobacteria]	[Pseudomonadales]	[Moraxellaceae]	[Acinetobacter]	[Acinetobacter larvae.]	[None]	[PF04575]	[None]	[None]	[IPR007655]	[IPR011990]	[None]	[None]	[None]	[None]	[ala:BFG52_04900]	[None]	[None]	[None]	[None]	B	6	Liu, S., Wang, Y., Ruan, Z., Ma, K., Wu, B., Xu, Y., Wang, J., You, Y., He, M., and Hu, G. "Acinetobacter larvae sp. nov., isolated from the larval gut of Omphisa fuscidentalis." Int. J. Syst. Evol. Microbiol. (2017) 67:806-811. (bamboo worm/moth)
425	425		425	A0A1B6YJE2	A0A1B6YJE2	FALSE	[A0A1B6YJE2, A0A2V4NQS4]	2	[FAMILY]	3	145	#FFA500	[Rhodobacteraceae bacterium EhC02., Rhodobacteraceae bacterium FSX-11.]	[1849170, 2200892]	[TrEMBL]	[Uncharacterized protein ]	[NA]	[A8B83_17085, DI396_01845]	[GI:1056875974, GI:1032096148, EMBL-CDS:OAN68769.1, REFSEQ:WP_068291860.1, EMBL-CDS:PYC48857.1]	[Bacteria]	[NA]	[Proteobacteria]	[Alphaproteobacteria]	[Rhodobacterales]	[Rhodobacteraceae]	[NA]	[Rhodobacteraceae bacterium EhC02., Rhodobacteraceae bacterium FSX-11.]	[None]	[PF04575]	[None]	[None]	[IPR007655]	[IPR011990]	[None]	[None]	[None]	[None]	[None]	[None]	[None]	[None]	[None]		1	Pacific Ocean: South Pacific host Emiliania huxleyi; surface seawater
426	426		426	A0A1G8ZIG5	A0A1G8ZIG5	FALSE	[A0A1G8ZIG5]	1	[FAMILY]	3	145	#FFA500	[Pseudoruegeria lutimaris.]	[571298]	[TrEMBL]	[Uncharacterized protein ]	[NA]	[SAMN04488026_103245]	[EMBL-CDS:SDK14912.1]	[Bacteria]	[NA]	[Proteobacteria]	[Alphaproteobacteria]	[Rhodobacterales]	[Rhodobacteraceae]	[Pseudoruegeria]	[Pseudoruegeria lutimaris.]	[None]	[PF04575]	[None]	[IPR013026]	[IPR007655]	[IPR011990]	[None]	[None]	[None]	[None]	[None]	[None]	[None]	[None]	[None]		1	Jung, Y.-T., Kim, B.-H., Oh, T.-K. and Yoon, J.-H. "Pseudoruegeria lutimaris sp. nov., isolated from a tidal flat sediment, and emended description of the genus Pseudoruegeria." Int. J. Syst. Evol. Microbiol. (2010) 60:1177-1181.
427	427		427	A0A1R4JYY5	A0A1R4JYY5	FALSE	[A0A1R4JYY5]	1	[FAMILY]	1	1770	#FF0000	[Pseudoalteromonas sp. JB197.]	[1434839]	[TrEMBL]	[FOG: TPR repeat ]	[NA]	[CZ797_08600]	[EMBL-CDS:SJN37192.1]	[Bacteria]	[NA]	[Proteobacteria]	[Gammaproteobacteria]	[Alteromonadales]	[Pseudoalteromonadaceae]	[Pseudoalteromonas]	[Pseudoalteromonas sp. JB197.]	[None]	[PF04575]	[None]	[None]	[IPR007655]	[IPR011990]	[None]	[None]	[None]	[None]	[None]	[None]	[None]	[None]	[None]	B	9	cheese
428	428		428	A0A1W9N2L2	A0A1W9N2L2	FALSE	[A0A1W9N2L2]	1	[FAMILY]	7	35	#FFC0CB	[Desulfobacteraceae bacterium IS3.]	[1934248]	[TrEMBL]	[Uncharacterized protein ]	[NA]	[BWK80_06275]	[GI:1176021582, EMBL-CDS:OQX27254.1]	[Bacteria]	[NA]	[Proteobacteria]	[Deltaproteobacteria]	[Desulfobacterales]	[Desulfobacteraceae]	[NA]	[Desulfobacteraceae bacterium IS3]	[None]	[PF04575, PF13432, PF14559]	[None]	[IPR013026]	[IPR007655]	[IPR011990]	[IPR019734]	[None]	[None]	[None]	[None]	[None]	[None]	[None]	[None]		1	freshwater lake Lake Huron microbial mat in sulfidic groundwater-fed sinkhole
429	429		429	A0A2K0XX81	A0A2K0XX81	FALSE	[A0A2K0XX81]	1	[FAMILY]	1	1770	#FF0000	[Moraxella sp. RCAD0137.]	[1775913]	[TrEMBL]	[Uncharacterized protein ]	[NA]	[AZ602_01635]	[EMBL-CDS:PNP99131.1]	[Bacteria]	[NA]	[Proteobacteria]	[Gammaproteobacteria]	[Pseudomonadales]	[Moraxellaceae]	[Moraxella]	[Moraxella sp. RCAD0137.]	[None]	[PF04575]	[None]	[None]	[IPR007655]	[IPR011990]	[None]	[None]	[None]	[None]	[None]	[None]	[None]	[None]	[None]	A	4	duck liver
431	431		431	A0A345QQ52	A0A345QQ52	FALSE	[A0A345QQ52]	1	[FAMILY]	3	145	#FFA500	[Sulfitobacter sp. SK012.]	[1389005]	[TrEMBL]	[Uncharacterized protein ]	[NA]	[C1J03_16340]	[GI:1439012337, EMBL-CDS:AXI47439.1]	[Bacteria]	[NA]	[Proteobacteria]	[Alphaproteobacteria]	[Rhodobacterales]	[Rhodobacteraceae]	[Sulfitobacter]	[Sulfitobacter sp. SK012.]	[None]	[PF04575, PF14559]	[None]	[None]	[IPR007655]	[IPR011990]	[None]	[None]	[None]	[None]	[sulz:C1J03_16340]	[None]	[None]	[None]	[None]		1	North Sea (sediment)
432	432		432	A0A377HZB9	A0A377HZB9	FALSE	[A0A377HZB9]	1	[FAMILY]	1	1770	#FF0000	[Haemophilus parahaemolyticus.]	[735]	[TrEMBL]	[Putative outer membrane protein ]	[NA]	[NCTC10794_00651]	[EMBL-CDS:STO63613.1]	[Bacteria]	[NA]	[Proteobacteria]	[Gammaproteobacteria]	[Pasteurellales]	[Pasteurellaceae]	[Haemophilus]	[Haemophilus parahaemolyticus.]	[None]	[PF04575]	[None]	[IPR013026]	[IPR007655]	[IPR011990]	[None]	[None]	[None]	[None]	[None]	[None]	[None]	[None]	[None]	A	3	homo sapiens
433	433		433	A5WCI0	A5WCI0	FALSE	[A5WCI0]	1	[FAMILY]	1	1770	#FF0000	[Psychrobacter sp. (strain PRwf-1)]	[349106]	[TrEMBL]	[Uncharacterized protein ]	[NA]	[PsycPRwf_0416]	[GI:148571312, GI:500598929, EMBL-CDS:ABQ93371.1, REFSEQ:WP_011959704.1]	[Bacteria]	[NA]	[Proteobacteria]	[Gammaproteobacteria]	[Pseudomonadales]	[Moraxellaceae]	[Psychrobacter]	[Psychrobacter sp. (strain PRwf-1)]	[None]	[PF04575]	[None]	[IPR013026]	[IPR007655]	[IPR011990]	[IPR019734]	[None]	[None]	[None]	[prw:PsycPRwf_0416]	[None]	[349106.PsycPRwf_0416]	[None]	[None]	A	4	Fish host associated
434	434		434	A0A0L0ALP0	A0A0L0ALP0	FALSE	[A0A0L0ALP0, A0A2P5GQQ9]	2	[FAMILY]	1	1770	#FF0000	[Klebsiella sp. RIT-PI-d., Superficieibacter electus.]	[1681196, 2022662]	[TrEMBL]	[Uncharacterized protein ]	[NA]	[AC791_07935, CHU32_09965]	[GI:906435467, GI:908708280, EMBL-CDS:KNC08637.1, REFSEQ:WP_049839931.1, EMBL-CDS:POP48912.1]	[Bacteria]	[NA]	[Proteobacteria]	[Gammaproteobacteria]	[Enterobacterales]	[Enterobacteriaceae]	[Klebsiella, Superficieibacter]	[Klebsiella sp. RIT-PI-d., Superficieibacter electus.]	[None]	[PF04575, PF14559]	[None]	[IPR013026]	[IPR007655]	[IPR011990]	[None]	[None]	[None]	[None]	[None]	[fig|1681196.3.peg.383]	[None]	[None]	[None]	A	10	Toxicodendron radicans internal stem tissue; Potter, R.F., D'Souza, A.W., Wallace, M.A., Shupe, A., Patel, S., Gul, D., Kwon, J.H., Beatty, W., Andleeb, S., Burnham, C.-A.D., abd Dantas, G. "Superficieibacter electus gen. nov., sp. nov., an extended-spectrum [beta]-lactamase possessing member of the Enterobacteriaceae family, isolated from intensive care unit surfaces." Front. Microbiol. (2018) 9…
435	435		435	A0A1B6VWW9	A0A1B6VWW9	FALSE	[A0A1B6VWW9, A0A3P2A4Z5]	2	[FAMILY]	1	1770	#FF0000	[Eikenella sp. NML130454., Conchiformibius steedae.]	[1795832, 153493]	[TrEMBL]	[Uncharacterized protein , DUF560 domain-containing protein ]	[NA]	[A7Q00_09565, EII21_04315]	[GI:1031438342, GI:1030171307, EMBL-CDS:OAM40281.1, REFSEQ:WP_064090323.1, EMBL-CDS:RRD90511.1]	[Bacteria]	[NA]	[Proteobacteria]	[Betaproteobacteria]	[Neisseriales]	[Neisseriaceae]	[Eikenella, Conchiformibius]	[Eikenella sp. NML130454., Conchiformibius steedae.]	[None]	[PF04575, PF14559, PF13429]	[None]	[None]	[IPR007655]	[IPR011990]	[None]	[None]	[None]	[None]	[None]	[None]	[None]	[None]	[None]	A	3	Homo sapiens eye swab; Canis lupus familiaris dog mouth
436	436		436	A0A1V3L065	A0A1V3L065	FALSE	[A0A1V3L065, A0A369Y7Z7, A0A369ZBF8, U1R1L5]	4	[FAMILY]	1	1770	#FF0000	[Rodentibacter ratti., Aggregatibacter segnis., Aggregatibacter aphrophilus , Aggregatibacter sp. oral taxon 458 str. W10330.]	[1906745, 739, 732, 1321772]	[TrEMBL]	[Uncharacterized protein , DUF560 domain-containing protein , Tetratricopeptide repeat protein ]	[NA]	[BKG92_03310, DPV96_00425, DPV99_06770, HMPREF9065_00957]	[GI:1147344284, EMBL-CDS:OOF83324.1, GI:696428434, EMBL-CDS:RDE69128.1, REFSEQ:WP_032998198.1, EMBL-CDS:RDF01377.1, GI:541486011, EMBL-CDS:ERH27911.1]	[Bacteria]	[NA]	[Proteobacteria]	[Gammaproteobacteria]	[Pasteurellales]	[Pasteurellaceae]	[Rodentibacter, Aggregatibacter]	[Rodentibacter ratti., Aggregatibacter segnis., Aggregatibacter aphrophilus , Aggregatibacter sp. oral taxon 458 str. W10330.]	[None]	[PF04575]	[None]	[None]	[IPR007655]	[IPR011990]	[None]	[None]	[None]	[None]	[None]	[fig|1321772.3.peg.883]	[None]	[Oral]	[Facultative]	A	3	Typically found in rats, but other rodent species (mice, Syrian hamster, guinea pig) can be colonized, when housed together. The species includes taxon 22 of Bisgaard and other strains mainly from rats, Adhikary, S., Nicklas, W., Bisgaard, M., Boot, R., Kuhnert, P., Waberschek, T., Aalbaek, B., Korczak, B., and Christensen, H. "Rodentibacter gen. nov. including Rodentibacter pneumotropicus comb. …
437	437		437	A0A1X4N0S6	A0A1X4N0S6	FALSE	[A0A1X4N0S6, A0A2T4CS30, A0A367W3C8]	3	[FAMILY]	11	25	#EE82EE	[Thalassospira sp. MCCC 1A03138., Marinobacter vinifirmus., Thalassospira xiamenensis.]	[1470576, 355591, 220697]	[TrEMBL]	[Uncharacterized protein ]	[NA]	[TH468_02520, C9985_00120, TH24_20045]	[GI:1187733594, EMBL-CDS:OSQ32476.1, EMBL-CDS:PTB84312.1, EMBL-CDS:RCK34887.1]	[Bacteria]	[NA]	[Proteobacteria]	[Alphaproteobacteria, Gammaproteobacteria]	[Rhodospirillales, Alteromonadales]	[Rhodospirillaceae, Alteromonadaceae]	[Thalassospira, Marinobacter]	[Thalassospira sp. MCCC 1A03138, Marinobacter vinifirmus, Thalassospira xiamenensis]	[None]	[PF04575, PF14559]	[None]	[None]	[IPR007655]	[IPR011990]	[None]	[None]	[None]	[None]	[None]	[None]	[None]	[None]	[None]		10	surface seawater Indian Ocean; Liebgott, P.-P., Casalot, L., Paillard, S., Lorquin, J., and Labat, M. "Marinobacter vinifirmus sp. nov., a moderately halophilic bacterium isolated from a wine-barrel-decalcification waste-water." Int. J. Syst. Evol. Microbiol. (2006) 56:2511-2516.; Liu, C., Wu, Y., Li, L., Ma, Y., and Shao, Z. "Thalassospira xiamenensis sp. nov. and Thalassospira profundimaris sp.…
438	438		438	A0A1Y5GBB9	A0A1Y5GBB9	FALSE	[A0A1Y5GBB9]	1	[FAMILY]	3	145	#FFA500	[Rhodobacterales bacterium 59_46_T64.]	[1856300]	[TrEMBL]	[Uncharacterized protein ]	[NA]	[A9Q95_10440]	[GI:1199254550, EMBL-CDS:OUS20708.1]	[Bacteria]	[NA]	[Proteobacteria]	[Alphaproteobacteria]	[Rhodobacterales]	[NA]	[NA]	[Rhodobacterales bacterium 59_46_T64.]	[None]	[PF04575]	[None]	[None]	[IPR007655]	[IPR011990]	[None]	[None]	[None]	[None]	[None]	[None]	[None]	[None]	[None]		1	sample BD02T64 sea water enriched with oil for 64 days
439	439		439	A0A286E866	A0A286E866	FALSE	[A0A286E866]	1	[FAMILY]	1	1770	#FF0000	[Alysiella filiformis DSM 16848.]	[1120981]	[TrEMBL]	[Uncharacterized protein ]	[NA]	[SAMN02746062_00792]	[EMBL-CDS:SOD67069.1]	[Bacteria]	[NA]	[Proteobacteria]	[Betaproteobacteria]	[Neisseriales]	[Neisseriaceae]	[Alysiella]	[Alysiella filiformis DSM 16848.]	[None]	[PF04575]	[None]	[None]	[IPR007655]	[None]	[None]	[None]	[None]	[None]	[None]	[None]	[None]	[None]	[None]	A	3	Sus scrofa domestica lung
441	441		441	A0A2S7AJF8	A0A2S7AJF8	FALSE	[A0A2S7AJF8]	1	[FAMILY]	1	1770	#FF0000	[Xanthomonas arboricola.]	[56448]	[TrEMBL]	[Uncharacterized protein ]	[NA]	[XarjCFBP7645_02625]	[EMBL-CDS:PPU10004.1]	[Bacteria]	[NA]	[Proteobacteria]	[Gammaproteobacteria]	[Xanthomonadales]	[Xanthomonadaceae]	[Xanthomonas]	[Xanthomonas arboricola.]	[None]	[PF04575]	[None]	[None]	[IPR007655]	[IPR011990]	[None]	[None]	[None]	[None]	[None]	[None]	[None]	[None]	[None]	B	2	Fischer-Le Saux, M., Bonneau, S., Essakhi, S., Manceau, C., and Jacques, M.A. "Aggressive emerging pathovars of Xanthomonas arboricola represent widespread epidemic clones that are distinct from poorly pathogenic strains, as revealed by multilocus sequence typing." Appl. Environ. Microbiol. (2015) 81:4651-4688.
442	442		442	A0A2V4IGI5	A0A2V4IGI5	FALSE	[A0A2V4IGI5]	1	[FAMILY]	8	35	#FF69B4	[Rhizobium wuzhouense.]	[1986026]	[TrEMBL]	[Uncharacterized protein ]	[NA]	[DMY87_01820]	[EMBL-CDS:PYB77136.1]	[Bacteria]	[NA]	[Proteobacteria]	[Alphaproteobacteria]	[Rhizobiales]	[Rhizobiaceae]	[Rhizobium]	[Rhizobium wuzhouense]	[None]	[PF04575]	[None]	[IPR013026]	[IPR007655]	[IPR011990]	[None]	[None]	[None]	[None]	[None]	[None]	[None]	[None]	[None]		2	Yuan, T., Liu, L., Huang, S., Taher, A.H., Tan, Z., Wu, G., and Peng, G. "Rhizobium wuzhouense sp. nov., isolated from roots of Oryza officinalis." Int. J. Syst. Evol. Microbiol. (in press)
443	443		443	A0A376BLA6	A0A376BLA6	FALSE	[A0A376BLA6]	1	[FAMILY]	1	1770	#FF0000	[Alysiella crassa.]	[153491]	[TrEMBL]	[TPR repeat-containing protein NMB0313 ]	[NA]	[NCTC10283_00552]	[GI:736179673, EMBL-CDS:SSY70456.1, REFSEQ:WP_034295853.1]	[Bacteria]	[NA]	[Proteobacteria]	[Betaproteobacteria]	[Neisseriales]	[Neisseriaceae]	[Alysiella]	[Alysiella crassa.]	[None]	[PF04575, PF14559]	[None]	[IPR013026]	[IPR007655]	[IPR011990]	[None]	[None]	[None]	[None]	[None]	[None]	[None]	[None]	[None]	A	3	Sheep
444	444		444	A0A379DEN7	A0A379DEN7	FALSE	[A0A379DEN7]	1	[FAMILY]	1	1770	#FF0000	[Phocoenobacter uteri.]	[146806]	[TrEMBL]	[TPR repeat-containing protein NMB0313 ]	[NA]	[NCTC12872_00910]	[EMBL-CDS:SUB58941.1, EMBL-CDS:SUB76448.1]	[Bacteria]	[NA]	[Proteobacteria]	[Gammaproteobacteria]	[Pasteurellales]	[Pasteurellaceae]	[Phocoenobacter]	[Phocoenobacter uteri.]	[None]	[PF04575, PF14559]	[None]	[None]	[IPR007655]	[IPR011990]	[IPR019734]	[None]	[None]	[None]	[None]	[None]	[None]	[None]	[None]	A	3	Foster, G., Ross, H.M., Malnick, H., Willems, A., Hutson, R.A., Reid, R.J., and Collins, M.D. "Phocoenobacter uteri gen. nov., sp. nov., a new member of the family Pasteurellaceae Pohl (1979) 1981 isolated from a harbour porpoise (Phocoena phocoena)." Int. J. Syst. Evol. Microbiol. (2000) 50:135-139.
445	445		445	A5EX61	A5EX61	FALSE	[A5EX61]	1	[FAMILY]	1	1770	#FF0000	[Dichelobacter nodosus (strain VCS1703A)]	[246195]	[TrEMBL]	[Conserved hypothetical lipoprotein ]	[NA]	[DNO_1302]	[GI:146233208, EMBL-CDS:ABQ14186.1]	[Bacteria]	[NA]	[Proteobacteria]	[Gammaproteobacteria]	[Cardiobacteriales]	[Cardiobacteriaceae]	[Dichelobacter]	[Dichelobacter nodosus (strain VCS1703A)]	[None]	[PF04575]	[None]	[None]	[IPR007655]	[IPR011990]	[None]	[None]	[None]	[None]	[dno:DNO_1302]	[None]	[246195.DNO_1302]	[None]	[None]	A	3	Ovine footrot
446	446		446	B6B7G9	B6B7G9	FALSE	[B6B7G9]	1	[FAMILY]	3	145	#FFA500	[Rhodobacterales bacterium Y4I.]	[439496]	[TrEMBL]	[Uncharacterized protein ]	[NA]	[RBY4I_1166]	[GI:206685473, GI:495829838, EMBL-CDS:EDZ45955.1, REFSEQ:WP_008554417.1]	[Bacteria]	[NA]	[Proteobacteria]	[Alphaproteobacteria]	[Rhodobacterales]	[NA]	[NA]	[Rhodobacterales bacterium Y4I.]	[None]	[PF04575]	[None]	[None]	[IPR007655]	[IPR011990]	[None]	[None]	[None]	[None]	[None]	[None]	[439496.RBY4I_1166]	[None]	[None]		1	Coastal seawater near St Mary's Georgia
447	447		447	C5S312	C5S312	FALSE	[C5S312]	1	[FAMILY]	1	1770	#FF0000	[Actinobacillus minor NM305.]	[637911]	[TrEMBL]	[Uncharacterized protein ]	[NA]	[AM305_11330]	[GI:492375180, GI:240296106, EMBL-CDS:EER46767.1, REFSEQ:WP_005824644.1]	[Bacteria]	[NA]	[Proteobacteria]	[Gammaproteobacteria]	[Pasteurellales]	[Pasteurellaceae]	[Actinobacillus]	[Actinobacillus minor NM305.]	[None]	[PF04575]	[None]	[None]	[IPR007655]	[IPR011990]	[None]	[None]	[None]	[None]	[None]	[None]	[637911.AM305_11330]	[None]	[None]	A	3	Host, Human airways, Respiratory tract/Pig upper respiratory tract Sus scrofa
448	448		448	A0A068R0N0	A0A068R0N0	FALSE	[A0A068R0N0, A0A1Y2SKA0, A0A2D0KGB9]	3	[FAMILY]	1	1770	#FF0000	[Xenorhabdus doucetiae., Xenorhabdus beddingii., Xenorhabdus ishibashii.]	[351671, 40578, 1034471]	[TrEMBL]	[Uncharacterized protein ]	[NA]	[XDD1_3965, Xbed_02635, Xish_01640]	[GI:800944978, GI:661563315, EMBL-CDS:CDG19650.1, REFSEQ:WP_045973244.1, GI:1190772784, EMBL-CDS:OTA19238.1, EMBL-CDS:PHM62438.1]	[Bacteria]	[NA]	[Proteobacteria]	[Gammaproteobacteria]	[Enterobacterales]	[Morganellaceae]	[Xenorhabdus]	[Xenorhabdus doucetiae., Xenorhabdus beddingii., Xenorhabdus ishibashii.]	[None]	[PF04575, PF14559]	[None]	[None]	[IPR007655]	[IPR011990]	[None]	[None]	[None]	[None]	[xdo:XDD1_3965]	[None]	[None]	[None]	[None]	B	5	Steinernema nematodes
449	449		449	A0A0G4BYD5	A0A0G4BYD5	FALSE	[A0A0G4BYD5, A0A0T7KZB6, A0A0Y6DTK4, A0A0Y6PMC0, A0A1D3IGB1, A0A378VFR4, A0A378VNV5, A9M308, C6S8Z3, C6SB58, D0W3P3, E3D6M9, I4E3G1]	13	[FAMILY]	1	1770	#FF0000	[Neisseria meningitidis M0579., Neisseria meningitidis., Neisseria gonorrhoeae., Neisseria lactamica., Neisseria meningitidis serogroup C (strain 053442), Neisseria meningitidis (strain alpha14), Neisseria meningitidis alpha153., Neisseria cinerea ATCC 14685., Neisseria meningitidis serogroup B (strain alpha710), Neisseria meningitidis alpha522.]	[935590, 487, 485, 486, 374833, 662598, 663926, 546262, 630588, 996307]	[TrEMBL]	[TPR repeat-containing protein , Outer membrane protein OmpU , Putative outer membrane protein OmpU , Uncharacterized protein , Tetratricopeptide repeat protein , TPR repeat-containing protein NMB0313 ]	[NA]	[M0579_00675, ERS040961_00328, ERS514410_01387, NCTC8554_01315, WHOU_01898C, NCTC10618_01468, NCTC10616_01469, NMCC_1831, NMO_1727, NME_0519, NEICINOT_04284, NMBB_0352, NMALPHA522_0334]	[GI:837362156, EMBL-CDS:AKM92187.1, GI:1049070274, GI:1049068170, EMBL-CDS:CFC39941.1, EMBL-CDS:CWU00886.1, GI:1137304448, GI:1049062430, EMBL-CDS:CWO25605.1, EMBL-CDS:SPY02015.1, GI:837359638, EMBL-CDS:SUA19608.1, GI:1066429852, EMBL-CDS:SBO71142.1, EMBL-CDS:SUA15847.1, EMBL-CDS:SUA17780.1, GI:161596310, EMBL-CDS:ABX73970.1, GI:254669193, EMBL-CDS:CBA07957.1, GI:254669959, EMBL-CDS:CBA04601.1, G…	[Bacteria]	[NA]	[Proteobacteria]	[Betaproteobacteria]	[Neisseriales]	[Neisseriaceae]	[Neisseria]	[Neisseria meningitidis M0579., Neisseria meningitidis., Neisseria gonorrhoeae., Neisseria lactamica., Neisseria meningitidis serogroup C (strain 053442), Neisseria meningitidis (strain alpha14), Neisseria meningitidis alpha153., Neisseria cinerea ATCC 14685., Neisseria meningitidis serogroup B (strain alpha710), Neisseria meningitidis alpha522.]	[None]	[PF04575]	[None]	[IPR013026]	[IPR007655]	[IPR011990]	[IPR019734]	[None]	[None]	[None]	[nmn:NMCC_1831, nmi:NMO_1727, nmp:NMBB_0352]	[fig|935590.4.peg.821, fig|487.1145.peg.2203, fig|487.1143.peg.368, fig|630588.3.peg.412]	[546262.NEICINOT_04284]	[Airways, Brain, Not Specified]	[Aerobe]	A	3	homo sapiens meningococcal disease; homo sapiens meningitis; homo sapiens; homo sapiens; Homo sapiens meningitis; Homo sapiens meningitis;…
450	450		450	A0A0P1D2C0	A0A0P1D2C0	FALSE	[A0A0P1D2C0, F5S5W2]	2	[FAMILY]	1	1770	#FF0000	[Kingella kingae., Kingella kingae ATCC 23330.]	[504, 887327]	[TrEMBL]	[Uncharacterized protein , Outer membrane protein ]	[NA]	[KKKWG1_1186, HMPREF0476_0595]	[GI:518218983, GI:951286346, EMBL-CDS:CRZ20365.1, GI:332971867, GI:489882489, EMBL-CDS:EGK10813.1, REFSEQ:WP_003785940.1]	[Bacteria]	[NA]	[Proteobacteria]	[Betaproteobacteria]	[Neisseriales]	[Neisseriaceae]	[Kingella]	[Kingella kingae., Kingella kingae ATCC 23330.]	[None]	[PF04575, PF14559]	[None]	[None]	[IPR007655]	[IPR011990]	[None]	[None]	[None]	[None]	[kki:KKKWG1_1186]	[None]	[887327.HMPREF0476_0595]	[Airways]	[Not Specified]	A	3	homo sapiens blood/oropharynx; homo sapiens airways
451	451		451	A0A0U2B3S7	A0A0U2B3S7	FALSE	[A0A0U2B3S7, A0A2Z4R6P9, A0A378PIQ3, A0A378R2R1, A0A3F3ALC6]	5	[FAMILY]	1	1770	#FF0000	[Moraxella bovoculi., Moraxella bovis., Moraxella ovis., Moraxella caprae.]	[386891, 476, 29433, 90240]	[TrEMBL]	[Uncharacterized protein , TPR repeat-containing protein NMB0313 , DUF560 domain-containing protein ]	[NA]	[AAX07_03030, DQF64_03630, NCTC11227_00632, NCTC12877_02502, AAX10_06545]	[GI:817910255, GI:817914064, EMBL-CDS:AKG11147.1, GI:1417918465, EMBL-CDS:AWY19675.1, EMBL-CDS:STY86645.1, EMBL-CDS:STZ09484.1, GI:817921339, EMBL-CDS:AKG17352.2]	[Bacteria]	[NA]	[Proteobacteria]	[Gammaproteobacteria]	[Pseudomonadales]	[Moraxellaceae]	[Moraxella]	[Moraxella bovoculi., Moraxella bovis., Moraxella ovis., Moraxella caprae.]	[None]	[PF04575]	[None]	[None]	[IPR007655]	[None]	[None]	[None]	[None]	[None]	[mboi:DQF64_03630]	[fig|386891.26.peg.1833]	[None]	[None]	[None]	A	3	Angelos, J.A., Spinks, P.Q., Ball, L.M., and George, L.W. "Moraxella bovoculi sp. nov., isolated from calves with infectious bovine keratoconjunctivitis." Int. J. Syst. Evol. Microbiol. (2007) 57:789-795.; Cattle with pinkeye; Bos taurus pinkeye; Nasal cavity of healthy goat
452	452		452	A0A1B8PVQ1	A0A1B8PVQ1	FALSE	[A0A1B8PVQ1]	1	[FAMILY]	1	1770	#FF0000	[Moraxella lacunata.]	[477]	[TrEMBL]	[Uncharacterized protein ]	[NA]	[A9309_11335]	[GI:1041970506, GI:1041968709, GI:1042201915, EMBL-CDS:OBX59532.1]	[Bacteria]	[NA]	[Proteobacteria]	[Gammaproteobacteria]	[Pseudomonadales]	[Moraxellaceae]	[Moraxella]	[Moraxella lacunata.]	[None]	[PF04575]	[None]	[None]	[IPR007655]	[IPR011990]	[None]	[None]	[None]	[None]	[None]	[None]	[None]	[None]	[None]	A	3	Homo sapiens conjunctivitis
453	453		453	A0A1S1UQX0	A0A1S1UQX0	FALSE	[A0A1S1UQX0, A0A1T3VHZ3, A0A1V2JB18, A0A1V2K8M8, W2DQQ4]	5	[FAMILY]	1	1770	#FF0000	[Pseudomonas sp. 06C 126., Lysobacter enzymogenes., Pseudomonas gessardii., Pseudomonas cedrina subsp. cedrina., Pseudomonas sp. FH4.]	[1917281, 69, 78544, 76762, 1284393]	[TrEMBL]	[Peptide signal , Uncharacterized protein , Putative peptide signal ]	[NA]	[BHC62_09585, BV903_15690, BLL38_13760, BLL36_14320, H097_01162]	[GI:1093999160, GI:1092910979, EMBL-CDS:OHW37252.1, GI:1154385666, EMBL-CDS:OPD63098.1, GI:1139654358, GI:1141235223, EMBL-CDS:ONH42469.1, GI:1139666302, EMBL-CDS:ONH54052.1, GI:567645798, EMBL-CDS:ETK21126.1]	[Bacteria]	[NA]	[Proteobacteria]	[Gammaproteobacteria]	[Pseudomonadales, Xanthomonadales]	[Pseudomonadaceae, Xanthomonadaceae]	[Pseudomonas, Lysobacter]	[Pseudomonas sp. 06C 126., Lysobacter enzymogenes., Pseudomonas gessardii., Pseudomonas cedrina subsp. cedrina., Pseudomonas sp. FH4.]	[None]	[PF04575]	[None]	[None]	[IPR007655]	[IPR011990]	[None]	[None]	[None]	[None]	[None]	[fig|1284393.3.peg.217]	[None]	[None]	[None]	B	1	Lake Erie water-derived; soil and water, Lin, S.-Y., Hameed, A., Shahina, M., Liu, Y.-C., Hsu, Y.-H., Wen, C.-Z., and Young, C.-C. "Description of Luteimonas pelagia sp. nov., isolated from marine sediment, and emended descriptions of Luteimonas aquatica, Luteimonas composti, Luteimonas mephitis, Lysobacter enzymogenes and Lysobacter panaciterrae." Int. J. Syst. Evol. Microbiol. (2016) 66:645-651…
454	454		454	A0A1T2A4K0	A0A1T2A4K0	FALSE	[A0A1T2A4K0, A0A1T2BCU3]	2	[FAMILY]	3	145	#FFA500	[Thioclava sp. F28-4., Thioclava sp. DLFJ5-1.]	[1915315, 1915314]	[TrEMBL]	[Uncharacterized protein ]	[NA]	[BMI87_09385, BMI86_08070]	[GI:1152774781, EMBL-CDS:OOY05213.1, GI:1152791358, EMBL-CDS:OOY20487.1]	[Bacteria]	[NA]	[Proteobacteria]	[Alphaproteobacteria]	[Rhodobacterales]	[Rhodobacteraceae]	[Thioclava]	[Thioclava sp. F28-4., Thioclava sp. DLFJ5-1.]	[None]	[PF04575]	[None]	[None]	[IPR007655]	[IPR011990]	[None]	[None]	[None]	[None]	[None]	[None]	[None]	[None]	[None]		1	Sediment; Surface seawater
455	455		455	A0A1V3IBF7	A0A1V3IBF7	FALSE	[A0A1V3IBF7, A0A1V3IRC3, A0A1V3JCS5, A0A369YGY8, A0A377IXQ8, F9Q880, J4TUW1]	7	[FAMILY]	1	1770	#FF0000	[Rodentibacter heidelbergensis., Rodentibacter rarus., Rodentibacter genomosp. 2., Haemophilus sputorum., Haemophilus pittmaniae., Haemophilus pittmaniae HK 85., Haemophilus sputorum HK 2154.]	[1908258, 1908260, 1908266, 1078480, 249188, 1035188, 1078483]	[TrEMBL]	[Uncharacterized protein , DUF560 domain-containing protein , Outer membrane protein OmpU1 , PF04575 family protein ]	[NA]	[BKK48_02360, BKK50_01105, BKK56_09030, DPV93_03375, NCTC13335_00920, HMPREF9952_0087, HMPREF1128_1326]	[GI:1147293014, EMBL-CDS:OOF37150.1, GI:1147301941, EMBL-CDS:OOF44822.1, GI:1147312831, EMBL-CDS:OOF54510.1, EMBL-CDS:RDE73143.1, EMBL-CDS:STO93056.1, GI:343393679, EMBL-CDS:EGV06232.1, GI:494790024, GI:400376932, EMBL-CDS:EJP29819.1, REFSEQ:WP_007525432.1]	[Bacteria]	[NA]	[Proteobacteria]	[Gammaproteobacteria]	[Pasteurellales]	[Pasteurellaceae]	[Rodentibacter, Haemophilus]	[Rodentibacter heidelbergensis., Rodentibacter rarus., Rodentibacter genomosp. 2., Haemophilus sputorum., Haemophilus pittmaniae., Haemophilus pittmaniae HK 85., Haemophilus sputorum HK 2154.]	[None]	[PF04575, PF14559]	[None]	[None]	[IPR007655]	[IPR011990]	[None]	[None]	[None]	[None]	[None]	[fig|1078483.3.peg.707]	[1035188.HMPREF9952_0087]	[Blood]	[Not Specified]	A	3	All isolates were cultured from rats, Adhikary, S., Nicklas, W., Bisgaard, M., Boot, R., Kuhnert, P., Waberschek, T., Aalbaek, B., Korczak, B., and Christensen, H. "Rodentibacter gen. nov. including Rodentibacter pneumotropicus comb. nov., Rodentibacter heylii sp. nov., Rodentibacter myodis sp. nov., Rodentibacter ratti sp. nov., Rodentibacter heidelbergensis sp. nov., Rodentibacter trehalosiferm…
456	456		456	A0A1V3IST2	A0A1V3IST2	FALSE	[A0A1V3IST2]	1	[FAMILY]	1	1770	#FF0000	[Rodentibacter rarus.]	[1908260]	[TrEMBL]	[Uncharacterized protein ]	[NA]	[BKK50_00960]	[GI:1147302085, EMBL-CDS:OOF44994.1]	[Bacteria]	[NA]	[Proteobacteria]	[Gammaproteobacteria]	[Pasteurellales]	[Pasteurellaceae]	[Rodentibacter]	[Rodentibacter rarus.]	[None]	[PF04575]	[None]	[None]	[IPR007655]	[IPR011990]	[None]	[None]	[None]	[None]	[None]	[None]	[None]	[None]	[None]	A	3	isolated from a rat, All isolates were cultured from rats, Adhikary, S., Nicklas, W., Bisgaard, M., Boot, R., Kuhnert, P., Waberschek, T., Aalbaek, B., Korczak, B., and Christensen, H. "Rodentibacter gen. nov. including Rodentibacter pneumotropicus comb. nov., Rodentibacter heylii sp. nov., Rodentibacter myodis sp. nov., Rodentibacter ratti sp. nov., Rodentibacter heidelbergensis sp. nov., Rodent…
457	457		457	A0A291M0U3	A0A291M0U3	FALSE	[A0A291M0U3]	1	[FAMILY]	3	145	#FFA500	[Celeribacter manganoxidans.]	[1411902]	[TrEMBL]	[Uncharacterized protein ]	[NA]	[CBW24_11595]	[GI:1253262316, EMBL-CDS:ATI42586.1]	[Bacteria]	[NA]	[Proteobacteria]	[Alphaproteobacteria]	[Rhodobacterales]	[Rhodobacteraceae]	[Celeribacter]	[Celeribacter manganoxidans.]	[None]	[PF04575]	[None]	[None]	[IPR007655]	[None]	[None]	[None]	[None]	[None]	[cmag:CBW24_11595]	[None]	[None]	[None]	[None]		1	Wang, L., Liu, Y., Wang, Y., Dai, X., and Zhang, X.-H. "Celeribacter manganoxidans sp. nov., a manganese-oxidizing bacterium isolated from deep-sea sediment of a polymetallic nodule province." Int. J. Syst. Evol. Microbiol. (2015) 65:4180-4185.
458	458		458	B6XHZ0	B6XHZ0	FALSE	[B6XHZ0, D1NZ53]	2	[FAMILY]	1	1770	#FF0000	[Providencia alcalifaciens DSM 30120., Providencia rustigianii DSM 4541.]	[520999, 500637]	[TrEMBL]	[Uncharacterized protein ]	[NA]	[PROVALCAL_02978, PROVRUST_05023]	[GI:212685425, EMBL-CDS:EEB44953.1, GI:493866457, GI:282568216, EMBL-CDS:EFB73751.1, REFSEQ:WP_006813102.1]	[Bacteria]	[NA]	[Proteobacteria]	[Gammaproteobacteria]	[Enterobacterales]	[Morganellaceae]	[Providencia]	[Providencia alcalifaciens DSM 30120., Providencia rustigianii DSM 4541.]	[None]	[PF04575]	[None]	[None]	[IPR007655]	[IPR011990]	[None]	[None]	[None]	[None]	[None]	[None]	[520999.PROVALCAL_02978, 500637.PROVRUST_05023]	[Gastrointestinal tract]	[Facultative, Anaerobe]	B	3	Homo sapiens; Homo sapiens gastrointestinal tract
459	459		459	A0A0C1H598	A0A0C1H598	FALSE	[A0A0C1H598]	1	[FAMILY]	3	145	#FFA500	[Leisingera sp. ANG-M1.]	[1577895]	[TrEMBL]	[Uncharacterized protein ]	[NA]	[RA19_00675]	[GI:746091896, GI:742700725, EMBL-CDS:KIC12951.1, REFSEQ:WP_039158597.1]	[Bacteria]	[NA]	[Proteobacteria]	[Alphaproteobacteria]	[Rhodobacterales]	[Rhodobacteraceae]	[Leisingera]	[Leisingera sp. ANG-M1.]	[None]	[PF04575]	[None]	[None]	[IPR007655]	[None]	[None]	[None]	[None]	[None]	[None]	[None]	[None]	[None]	[None]		6	accessory nidamental gland Euprymna scolopes
460	460		460	A0A0E1RLR6	A0A0E1RLR6	FALSE	[A0A0E1RLR6, B8F620]	2	[FAMILY]	1	1770	#FF0000	[Glaesserella parasuis 29755., Haemophilus parasuis serovar 5 (strain SH0165)]	[456298, 557723]	[TrEMBL]	[Putative outer membrane protein , Possible outer membrane protein, FOG: TPR repeat protein ]	[NA]	[SVR5_01133, HAPS_1163]	[EMBL-CDS:CDH99670.1, GI:219691549, EMBL-CDS:ACL32772.1]	[Bacteria]	[NA]	[Proteobacteria]	[Gammaproteobacteria]	[Pasteurellales]	[Pasteurellaceae]	[Glaesserella]	[Glaesserella parasuis 29755., Haemophilus parasuis serovar 5 (strain SH0165)]	[None]	[PF04575, PF07719]	[None]	[IPR013026]	[IPR007655]	[IPR011990]	[IPR013105, IPR019734]	[None]	[None]	[None]	[hap:HAPS_1163]	[None]	[557723.HAPS_1163]	[None]	[None]	A	3	Sus scrofa domestica lung; swine
461	461		461	A0A1B3JH29	A0A1B3JH29	FALSE	[A0A1B3JH29, A0A1V3IDX9, A0A1V3JAV5, A0A1V3K0N2, A0A1V3KF78, A0A1V3KWQ7, A0A1V3L5Y1]	7	[FAMILY]	1	1770	#FF0000	[Pasteurellaceae bacterium NI1060., Rodentibacter mrazii., Rodentibacter genomosp. 2., Rodentibacter pneumotropicus., Rodentibacter heylii., Rodentibacter ratti.]	[1679001, 1908257, 1908266, 758, 1906744, 1906745]	[TrEMBL]	[TPR repeat protein , Uncharacterized protein ]	[NA]	[AC062_1248, BKK47_08305, BKK55_11880, BKG95_09765, BKG99_09615, BKG97_01705, BKG93_04885]	[GI:980944813, GI:1059453177, EMBL-CDS:AOF53341.1, REFSEQ:WP_059368518.1, GI:1147295011, EMBL-CDS:OOF38816.1, GI:1147310952, EMBL-CDS:OOF52849.1, GI:1147325917, EMBL-CDS:OOF66705.1, GI:1147330187, GI:1147334924, GI:1147332061, EMBL-CDS:OOF74847.1, GI:1147342880, EMBL-CDS:OOF82035.1, GI:1147346474, EMBL-CDS:OOF85354.1]	[Bacteria]	[NA]	[Proteobacteria]	[Gammaproteobacteria]	[Pasteurellales]	[Pasteurellaceae]	[NA, Rodentibacter]	[Pasteurellaceae bacterium NI1060., Rodentibacter mrazii., Rodentibacter genomosp. 2., Rodentibacter pneumotropicus., Rodentibacter heylii., Rodentibacter ratti.]	[None]	[PF04575, PF14559]	[None]	[None]	[IPR007655]	[IPR011990]	[None]	[None]	[None]	[None]	[None]	[None]	[None]	[None]	[None]	A	3	Mus musculus gingival tissue; rodents Adhikary, S., Nicklas, W., Bisgaard, M., Boot, R., Kuhnert, P., Waberschek, T., Aalbaek, B., Korczak, B., and Christensen, H. "Rodentibacter gen. nov. including Rodentibacter pneumotropicus comb. nov., Rodentibacter heylii sp. nov., Rodentibacter myodis sp. nov., Rodentibacter ratti sp. nov., Rodentibacter heidelbergensis sp. nov., Rodentibacter trehalosiferm…
462	462		462	A0A1D3EYS4	A0A1D3EYS4	FALSE	[A0A1D3EYS4, A0A1D3F8F1, A0A1D3FN41, A0A1D3IJW0, A0A1D3J7V0, A0A1D3J8S1, C6SMX7]	7	[FAMILY]	1	1770	#FF0000	[Neisseria gonorrhoeae., Neisseria meningitidis alpha275.]	[485, 295996]	[TrEMBL]	[Outer membrane protein OmpU , Uncharacterized protein ]	[NA]	[WHOL_02040, WHOG_01821C, WHOK_01819C, WHOP_01828C, NCTC10931_01146, WHOF_01959C, NMW_2307]	[GI:1066409811, GI:870664536, EMBL-CDS:SBO56082.1, GI:1066416352, GI:1066407363, EMBL-CDS:SBN03157.1, EMBL-CDS:SBO55023.1, EMBL-CDS:SBO57003.1, GI:1066420925, GI:1066414150, GI:1066434394, GI:1066432118, GI:870666460, GI:1066411889, GI:1066425402, GI:1066423193, EMBL-CDS:SBO53032.1, EMBL-CDS:SBO55120.1, EMBL-CDS:SBO74541.1, EMBL-CDS:SBO74571.1, EMBL-CDS:SBO74581.1, EMBL-CDS:SBO76461.1, EMBL-CDS:S…	[Bacteria]	[NA]	[Proteobacteria]	[Betaproteobacteria]	[Neisseriales]	[Neisseriaceae]	[Neisseria]	[Neisseria gonorrhoeae., Neisseria meningitidis alpha275.]	[None]	[PF04575]	[None]	[IPR013026]	[IPR007655]	[IPR011990]	[None]	[None]	[None]	[None]	[None]	[fig|485.49.peg.1480, fig|485.50.peg.875]	[None]	[None]	[None]	A	3	homo sapiens; homo sapiens meningitis
463	463		463	A0A1N7AM68	A0A1N7AM68	FALSE	[A0A1N7AM68, A0A2I8NRT0, A0A2S4WU23, A0A2T3CE35, A0A345CA36, A0A3D3PXW5, A0A3E1ZU78]	7	[FAMILY]	1	1770	#FF0000	[Enterobacter kobei., Leclercia sp. LSNIH1., Leclercia sp. LSNIH4., Enterobacter sp. FS01., Enterobacteriaceae bacterium w17., Leclercia sp., Leclercia adecarboxylata.]	[208224, 1920114, 1920117, 2109729, 2282309, 1898428, 83655]	[TrEMBL]	[Tetratricopeptide repeat-containing protein , Uncharacterized protein , DUF560 domain-containing protein ]	[NA]	[SAMN05444841_104190, C2U54_10540, C3373_17940, C6560_09825, DVA44_11255, DIT59_08270, D0U00_17050]	[EMBL-CDS:SIR40128.1, GI:1335874720, EMBL-CDS:AUU84426.1, EMBL-CDS:POW69772.1, EMBL-CDS:PSS50008.1, GI:1433388102, EMBL-CDS:AXF64641.1, EMBL-CDS:HCN96638.1, EMBL-CDS:RFS77865.1]	[Bacteria]	[NA]	[Proteobacteria]	[Gammaproteobacteria]	[Enterobacterales]	[Enterobacteriaceae]	[Enterobacter, Leclercia, NA]	[Enterobacter kobei., Leclercia sp. LSNIH1., Leclercia sp. LSNIH4., Enterobacter sp. FS01., Enterobacteriaceae bacterium w17., Leclercia sp., Leclercia adecarboxylata.]	[None]	[PF04575, PF14559]	[None]	[IPR013026]	[IPR007655]	[IPR011990]	[None]	[None]	[None]	[None]	[lei:C2U54_10540]	[None]	[None]	[None]	[None]	A	10	clinical? Kosako, Y., Tamura, K., Sakazaki, R., and Miki, K. "Enterobacter kobei sp. nov., a new species of the familiy Enterobacteriaceae resembling Enterobacter cloacae." Curr. Microbiol. (1996) 33:261-265.; wastewater/sludge; wastewater/sludge; temperate parkland soil; Homo sapiens zone of stomach; terrestrial metagenome; Richard, C. "[New Enterobacteriaceae found in medical bacteriology Moell…
464	464		464	A0A1V3J586	A0A1V3J586	FALSE	[A0A1V3J586, A0A1V3JHW7, A0A2G6LGQ6]	3	[FAMILY]	1	1770	#FF0000	[Rodentibacter trehalosifermentans., Rodentibacter myodis., Gammaproteobacteria bacterium.]	[1908263, 1907939, 1913989]	[TrEMBL]	[Uncharacterized protein ]	[NA]	[BKK52_02185, BKL49_10760, CSA42_07315]	[GI:1147308045, EMBL-CDS:OOF50231.1, GI:1147314450, EMBL-CDS:OOF56017.1, EMBL-CDS:PIE46670.1]	[Bacteria]	[NA]	[Proteobacteria]	[Gammaproteobacteria]	[Pasteurellales, NA]	[Pasteurellaceae, NA]	[Rodentibacter, NA]	[Rodentibacter trehalosifermentans., Rodentibacter myodis., Gammaproteobacteria bacterium.]	[None]	[PF04575, PF14559]	[None]	[None]	[IPR007655]	[IPR011990]	[None]	[None]	[None]	[None]	[None]	[None]	[None]	[None]	[None]	A	3	Strains characterized from this species all have been obtained from rats, Adhikary, S., Nicklas, W., Bisgaard, M., Boot, R., Kuhnert, P., Waberschek, T., Aalbaek, B., Korczak, B., and Christensen, H. "Rodentibacter gen. nov. including Rodentibacter pneumotropicus comb. nov., Rodentibacter heylii sp. nov., Rodentibacter myodis sp. nov., Rodentibacter ratti sp. nov., Rodentibacter heidelbergensis s…
465	465		465	A0A1V5S9V3	A0A1V5S9V3	FALSE	[A0A1V5S9V3]	1	[FAMILY]	11	25	#EE82EE	[Candidatus Omnitrophica bacterium ADurb.Bin292.]	[1852854]	[TrEMBL]	[Uncharacterized protein ]	[NA]	[BWY44_01157]	[EMBL-CDS:OQA51267.1]	[Bacteria]	[NA]	[Candidatus Omnitrophica]	[NA]	[NA]	[NA]	[NA]	[Candidatus Omnitrophica bacterium ADurb.Bin292]	[None]	[PF04575]	[None]	[None]	[IPR007655]	[IPR011990]	[None]	[None]	[None]	[None]	[None]	[None]	[None]	[None]	[None]		9	Full-scale anaerobic digester operated by the Champaign-Urbana Sanitary District treating a mixture of municipal and industrial waste activated sludge and municipal sewage
466	466		466	A0A1X3CXZ7	A0A1X3CXZ7	FALSE	[A0A1X3CXZ7]	1	[FAMILY]	1	1770	#FF0000	[Neisseria canis.]	[493]	[TrEMBL]	[Uncharacterized protein ]	[NA]	[BWD07_05010]	[GI:1185390327, EMBL-CDS:OSI12533.1]	[Bacteria]	[NA]	[Proteobacteria]	[Betaproteobacteria]	[Neisseriales]	[Neisseriaceae]	[Neisseria]	[Neisseria canis.]	[None]	[PF04575]	[None]	[None]	[IPR007655]	[IPR011990]	[None]	[None]	[None]	[None]	[None]	[None]	[None]	[None]	[None]	B	3	Dog/human wound from dog bite
467	467		467	A0A286E2D4	A0A286E2D4	FALSE	[A0A286E2D4]	1	[FAMILY]	1	1770	#FF0000	[Alysiella filiformis DSM 16848.]	[1120981]	[TrEMBL]	[Uncharacterized protein ]	[NA]	[SAMN02746062_00179]	[EMBL-CDS:SOD65057.1]	[Bacteria]	[NA]	[Proteobacteria]	[Betaproteobacteria]	[Neisseriales]	[Neisseriaceae]	[Alysiella]	[Alysiella filiformis DSM 16848.]	[None]	[PF04575]	[None]	[None]	[IPR007655]	[IPR011990]	[None]	[None]	[None]	[None]	[None]	[None]	[None]	[None]	[None]	A	3	Sus scrofa domestica lung
469	469		469	A0A354YAP5	A0A354YAP5	FALSE	[A0A354YAP5]	1	[FAMILY]	1	1770	#FF0000	[Xanthomonadaceae bacterium.]	[1926873]	[TrEMBL]	[Uncharacterized protein ]	[NA]	[DDZ67_08255]	[EMBL-CDS:HBK46413.1]	[Bacteria]	[NA]	[Proteobacteria]	[Gammaproteobacteria]	[Xanthomonadales]	[Xanthomonadaceae]	[NA]	[Xanthomonadaceae bacterium.]	[None]	[PF04575]	[None]	[None]	[IPR007655]	[IPR011990]	[None]	[None]	[None]	[None]	[None]	[None]	[None]	[None]	[None]	B	10	groundwater metagenome, populus alba, woodland, microbial mat ULC165, hot spring
470	470		470	A0A369R0Y0	A0A369R0Y0	FALSE	[A0A369R0Y0]	1	[FAMILY]	3	145	#FFA500	[Rhodovulum sp. 12E13.]	[2203891]	[TrEMBL]	[DUF560 domain-containing protein ]	[NA]	[DLJ49_07045]	[EMBL-CDS:RDC73321.1]	[Bacteria]	[NA]	[Proteobacteria]	[Alphaproteobacteria]	[Rhodobacterales]	[Rhodobacteraceae]	[Rhodovulum]	[Rhodovulum sp. 12E13.]	[None]	[PF04575]	[None]	[None]	[IPR007655]	[None]	[None]	[None]	[None]	[None]	[None]	[None]	[None]	[None]	[None]		1	saltern sediment
471	471		471	C4GJJ8	C4GJJ8	FALSE	[C4GJJ8]	1	[FAMILY]	1	1770	#FF0000	[Kingella oralis ATCC 51147.]	[629741]	[TrEMBL]	[Uncharacterized protein ]	[NA]	[GCWU000324_02221]	[GI:237866928, EMBL-CDS:EEP67970.1]	[Bacteria]	[NA]	[Proteobacteria]	[Betaproteobacteria]	[Neisseriales]	[Neisseriaceae]	[Kingella]	[Kingella oralis ATCC 51147.]	[None]	[PF04575]	[None]	[None]	[IPR007655]	[IPR011990]	[None]	[None]	[None]	[None]	[None]	[None]	[629741.GCWU000324_02221]	[Oral]	[Not Specified]	A	3	Homo sapiens oral cavity
472	472		472	D3V780	D3V780	FALSE	[D3V780]	1	[FAMILY]	1	1770	#FF0000	[Xenorhabdus bovienii (strain SS-2004)]	[406818]	[TrEMBL]	[Uncharacterized protein ]	[NA]	[XBJ1_4406]	[GI:289176700, EMBL-CDS:CBJ83509.1]	[Bacteria]	[NA]	[Proteobacteria]	[Gammaproteobacteria]	[Enterobacterales]	[Morganellaceae]	[Xenorhabdus]	[Xenorhabdus bovienii (strain SS-2004)]	[None]	[PF04575]	[None]	[None]	[IPR007655]	[IPR011990]	[None]	[None]	[None]	[None]	[xbo:XBJ1_4406]	[None]	[406818.XBJ1_4406]	[None]	[None]	B	5	steinernema nematode
473	473		473	A0A0Q4MJ71	A0A0Q4MJ71	FALSE	[A0A0Q4MJ71]	1	[FAMILY]	1	1770	#FF0000	[Erwinia sp. Leaf53.]	[1736225]	[TrEMBL]	[Uncharacterized protein ]	[NA]	[ASF13_08690]	[GI:947574238, GI:944704285, EMBL-CDS:KQN55571.1, REFSEQ:WP_056237708.1]	[Bacteria]	[NA]	[Proteobacteria]	[Gammaproteobacteria]	[Enterobacterales]	[Erwiniaceae]	[Erwinia]	[Erwinia sp. Leaf53.]	[None]	[PF04575, PF14559]	[None]	[IPR013026]	[IPR007655]	[IPR011990]	[None]	[None]	[None]	[None]	[None]	[None]	[None]	[None]	[None]	A	2	A. thaliana leaf
474	474		474	A0A0U1NI73	A0A0U1NI73	FALSE	[A0A0U1NI73]	1	[FAMILY]	3	145	#FFA500	[Nereida ignava.]	[282199]	[TrEMBL]	[Uncharacterized protein ]	[NA]	[NIG5292_00476]	[EMBL-CDS:CRK74446.1]	[Bacteria]	[NA]	[Proteobacteria]	[Alphaproteobacteria]	[Rhodobacterales]	[Rhodobacteraceae]	[Nereida]	[Nereida ignava.]	[None]	[PF04575]	[None]	[None]	[IPR007655]	[None]	[None]	[None]	[None]	[None]	[None]	[None]	[None]	[None]	[None]		1	water surrounding cultivated oysters, Pujalte, M.J., Macian, M.C., Arahal, D.R., Ludwig, W., Schleifer, K.H., and Garay, E. "Nereida ignava gen. nov., sp. nov., a novel aerobic marine [alpha]-proteobacterium that is closely related to uncultured Prionitis (alga) gall symbionts." Int. J. Syst. Evol. Microbiol. (2005) 55:631-636. Published online 4 October 2004. doi:10.1099/ijs.0.63442-0
475	475		475	A0A181CJP6	A0A181CJP6	FALSE	[A0A181CJP6, A0A1X3CPP0, A0A378WT56, G2DMI2]	4	[FAMILY]	1	1770	#FF0000	[Neisseria weaveri., Neisseria zoodegmatis., Neisseria weaveri LMG 5135.]	[28091, 326523, 1051985]	[TrEMBL]	[Outer membrane protein OmpU , Uncharacterized protein ]	[NA]	[SAMEA3174300_01683, BWD10_10370, NCTC12229_01403, l11_15810]	[GI:490411682, GI:1028914938, EMBL-CDS:SAY51766.1, REFSEQ:WP_004284414.1, GI:1185386830, EMBL-CDS:OSI09177.1, EMBL-CDS:SUA43927.1, GI:343968605, EMBL-CDS:EGV36831.1]	[Bacteria]	[NA]	[Proteobacteria]	[Betaproteobacteria]	[Neisseriales]	[Neisseriaceae]	[Neisseria]	[Neisseria weaveri., Neisseria zoodegmatis., Neisseria weaveri LMG 5135.]	[None]	[PF04575]	[None]	[None]	[IPR007655]	[IPR011990]	[None]	[None]	[None]	[None]	[nwe:SAMEA3174300_1683]	[fig|28091.3.peg.1867, fig|1051985.3.peg.1609]	[None]	[None]	[None]	B	3	Andersen, B.M., Steigerwalt, A.G., O'Connor, S.P., Hollis, D.G., Weyant, R.S., Weaver, R.E., and Brenner, D.J. "Neisseria weaveri sp. nov., formerly CDC group M-5, a gram-negative bacterium associated with dog bite wounds." J. Clin. Microbiol. (1993) 31:2456-2466.; homo sapiens dog bite wound, Vandamme, P., Holmes, B., Bercovier, H., and Coenye, T. "Classification of Centers for Disease Control G…
476	476		476	A0A1A7PZV0	A0A1A7PZV0	FALSE	[A0A1A7PZV0, A0A1V3IE68, A0A1V3IFZ2, A0A1V3J377, A0A1V3KVD9, A0A1V3L5T1, A0A1V3L8R3]	7	[FAMILY]	1	1770	#FF0000	[Gallibacterium genomosp. 3., Rodentibacter mrazii., Rodentibacter rarus., Rodentibacter genomosp. 1., Rodentibacter ratti.]	[505345, 1908257, 1908260, 1908264, 1906745]	[TrEMBL]	[Uncharacterized protein ]	[NA]	[QV07_07405, BKK47_07890, BKK50_10740, BKK54_08980, BKG92_08840, BKG93_04650, BKG88_05700]	[GI:1041900218, GI:1041835503, EMBL-CDS:OBX07227.1, REFSEQ:WP_065234833.1, GI:1147295056, EMBL-CDS:OOF38852.1, GI:1147295555, EMBL-CDS:OOF39265.1, GI:1147307169, EMBL-CDS:OOF49419.1, GI:1147342490, EMBL-CDS:OOF81674.1, GI:1147346429, EMBL-CDS:OOF85309.1, GI:1147347487, EMBL-CDS:OOF86324.1]	[Bacteria]	[NA]	[Proteobacteria]	[Gammaproteobacteria]	[Pasteurellales]	[Pasteurellaceae]	[Gallibacterium, Rodentibacter]	[Gallibacterium genomosp. 3., Rodentibacter mrazii., Rodentibacter rarus., Rodentibacter genomosp. 1., Rodentibacter ratti.]	[None]	[PF04575]	[None]	[IPR013026]	[IPR007655]	[IPR011990]	[None]	[None]	[None]	[None]	[None]	[fig|505345.8.peg.1498]	[None]	[None]	[None]	A	3	Anas platyrhynchos/Meleagris gallopavo (birds) Bisgaard, M., Korczak, B.M., Busse, H.-J., Kuhnert, P., Bojesen, A.M., and Christensen, H. "Classification of the taxon 2 and taxon 3 complex of Bisgaard with Gallibacterium and description of Gallibacterium melopsittaci, Gallibacterium trehalosifermentans and Gallibacterium salpingitidis." Int. J. Syst. Evol. Microbiol. (2009) 59:735-744.; Apodemus …
477	477		477	A0A1Q5U6L0	A0A1Q5U6L0	FALSE	[A0A1Q5U6L0]	1	[FAMILY]	1	1770	#FF0000	[Xenorhabdus thuongxuanensis.]	[1873484]	[TrEMBL]	[Uncharacterized protein ]	[NA]	[Xentx_00804]	[GI:1120662305, EMBL-CDS:OKP08106.1]	[Bacteria]	[NA]	[Proteobacteria]	[Gammaproteobacteria]	[Enterobacterales]	[Morganellaceae]	[Xenorhabdus]	[Xenorhabdus thuongxuanensis.]	[None]	[PF04575]	[None]	[None]	[IPR007655]	[IPR011990]	[None]	[None]	[None]	[None]	[None]	[None]	[None]	[None]	[None]	B	5	Steinernema nematode
478	478		478	A0A1T0CKN3	A0A1T0CKN3	FALSE	[A0A1T0CKN3]	1	[FAMILY]	1	1770	#FF0000	[Moraxella pluranimalium.]	[470453]	[TrEMBL]	[Uncharacterized protein ]	[NA]	[B0680_08870]	[GI:1151616152, EMBL-CDS:OOS22918.1]	[Bacteria]	[NA]	[Proteobacteria]	[Gammaproteobacteria]	[Pseudomonadales]	[Moraxellaceae]	[Moraxella]	[Moraxella pluranimalium.]	[None]	[PF04575]	[None]	[None]	[IPR007655]	[IPR011990]	[None]	[None]	[None]	[None]	[None]	[None]	[None]	[None]	[None]	A	3	Sus scrofa domestica nasal turbinate Vela, A.I., Arroyo, E., Aragon, V., Sanchez-Porro, C., Latre, M.V., Cerda-Cuellar, M., Ventosa, A., Dominguez, L., and Fernandez-Garayzabal, J.F. "Moraxella pluranimalium sp. nov., isolated from animal specimens." Int. J. Syst. Evol. Microbiol. (2009) 59:671-674.
479	479		479	A0A1V1PCG7	A0A1V1PCG7	FALSE	[A0A1V1PCG7]	1	[FAMILY]	7	35	#FFC0CB	[Candidatus Magnetoglobus multicellularis str. Araruama.]	[890399]	[TrEMBL]	[TPR repeat-containing protein ]	[NA]	[OMM_01582]	[GI:571792223, EMBL-CDS:ETR72609.1]	[Bacteria]	[NA]	[Proteobacteria]	[Deltaproteobacteria]	[Desulfobacterales]	[Desulfobacteraceae]	[Candidatus Magnetoglobus]	[Candidatus Magnetoglobus multicellularis str. Arar]	[None]	[PF04575, PF12895, PF13414]	[None]	[IPR013026]	[IPR007655]	[IPR011990]	[IPR019734]	[None]	[None]	[None]	[None]	[None]	[None]	[None]	[None]		1	sediment and water Brazil: Araruama Lagoon
480	480		480	A0A1V5RG21	A0A1V5RG21	FALSE	[A0A1V5RG21]	1	[FAMILY]	11	25	#EE82EE	[Candidatus Omnitrophica bacterium ADurb.Bin314.]	[1852855]	[TrEMBL]	[Uncharacterized protein ]	[NA]	[BWY49_00789]	[EMBL-CDS:OQA40612.1]	[Bacteria]	[NA]	[Candidatus Omnitrophica]	[NA]	[NA]	[NA]	[NA]	[Candidatus Omnitrophica bacterium ADurb.Bin314]	[None]	[PF04575]	[None]	[None]	[IPR007655]	[IPR011990]	[None]	[None]	[None]	[None]	[None]	[None]	[None]	[None]	[None]		9	Full-scale anaerobic digester operated by the Champaign-Urbana Sanitary District treating a mixture of municipal and industrial waste activated sludge and municipal sewage
481	481		481	A0A2E3UL40	A0A2E3UL40	FALSE	[A0A2E3UL40, W4HMS3]	2	[FAMILY]	3	145	#FFA500	[Confluentimicrobium sp., Roseivivax marinus.]	[1931204, 1379903]	[TrEMBL]	[Uncharacterized protein ]	[NA]	[CL814_17125, ATO8_06821]	[EMBL-CDS:MBC58642.1, GI:574576653, EMBL-CDS:ETW13723.1]	[Bacteria]	[NA]	[Proteobacteria]	[Alphaproteobacteria]	[Rhodobacterales]	[Rhodobacteraceae]	[Confluentimicrobium, Roseivivax]	[Confluentimicrobium sp., Roseivivax marinus.]	[None]	[PF04575]	[None]	[None]	[IPR007655]	[IPR011990]	[IPR006311]	[None]	[None]	[None]	[None]	[None]	[None]	[None]	[None]		1	global oceans metagenome; Dai, X., Shi, X., Gao, X., Liu, J., and Zhang, X.-H. "Roseivivax marinus sp. nov., isolated from deep water." Int. J. Syst. Evol. Microbiol. (2014) 64:2540-2544.
482	482		482	A0A2G6LEN5	A0A2G6LEN5	FALSE	[A0A2G6LEN5]	1	[FAMILY]	1	1770	#FF0000	[Gammaproteobacteria bacterium.]	[1913989]	[TrEMBL]	[Uncharacterized protein ]	[NA]	[CSA45_00210]	[EMBL-CDS:PIE46285.1]	[Bacteria]	[NA]	[Proteobacteria]	[Gammaproteobacteria]	[NA]	[NA]	[NA]	[Gammaproteobacteria bacterium.]	[None]	[PF04575]	[None]	[None]	[IPR007655]	[IPR011990]	[None]	[None]	[None]	[None]	[None]	[None]	[None]	[None]	[None]	A	7	truly no idea
483	483		483	A0A378QF70	A0A378QF70	FALSE	[A0A378QF70]	1	[FAMILY]	1	1770	#FF0000	[Moraxella lacunata.]	[477]	[TrEMBL]	[TPR repeat-containing protein NMB0313 ]	[NA]	[NCTC7911_00716]	[EMBL-CDS:STY99341.1]	[Bacteria]	[NA]	[Proteobacteria]	[Gammaproteobacteria]	[Pseudomonadales]	[Moraxellaceae]	[Moraxella]	[Moraxella lacunata.]	[None]	[PF04575, PF14559]	[None]	[None]	[IPR007655]	[IPR011990]	[None]	[None]	[None]	[None]	[None]	[None]	[None]	[None]	[None]	A	3	Homo sapiens conjunctivitis
484	484		484	A0A3B9L5E2	A0A3B9L5E2	FALSE	[A0A3B9L5E2]	1	[FAMILY]	2	236	#0000FF	[Methylophilaceae bacterium.]	[2030816]	[TrEMBL]	[Uncharacterized protein ]	[NA]	[DCG63_02450]	[EMBL-CDS:HAF00135.1]	[Bacteria]	[NA]	[Proteobacteria]	[Betaproteobacteria]	[Nitrosomonadales]	[Methylophilaceae]	[NA]	[Methylophilaceae bacterium.]	[None]	[PF04575]	[None]	[IPR013026]	[IPR007655]	[IPR011250, IPR011990]	[None]	[None]	[None]	[None]	[None]	[None]	[None]	[None]	[None]		1	water/Lake Biwa at 5m depth/aquatic/marine/…
485	485		485	A0A3D2ZZP9	A0A3D2ZZP9	FALSE	[A0A3D2ZZP9]	1	[FAMILY]	1	1770	#FF0000	[Pseudomonas sp.]	[306]	[TrEMBL]	[Uncharacterized protein ]	[NA]	[DIC54_08155]	[EMBL-CDS:HCL44207.1]	[Bacteria]	[NA]	[Proteobacteria]	[Gammaproteobacteria]	[Pseudomonadales]	[Pseudomonadaceae]	[Pseudomonas]	[Pseudomonas sp.]	[None]	[PF04575]	[None]	[None]	[IPR007655]	[IPR011990]	[None]	[None]	[None]	[None]	[None]	[None]	[None]	[None]	[None]	B	1	type strain from water, difficult to say
486	486		486	F0EX73	F0EX73	FALSE	[F0EX73]	1	[FAMILY]	1	1770	#FF0000	[Kingella denitrificans ATCC 33394.]	[888741]	[TrEMBL]	[Uncharacterized protein ]	[NA]	[HMPREF9098_0451]	[GI:324982676, GI:489878004, EMBL-CDS:EGC18302.1, REFSEQ:WP_003781490.1]	[Bacteria]	[NA]	[Proteobacteria]	[Betaproteobacteria]	[Neisseriales]	[Neisseriaceae]	[Kingella]	[Kingella denitrificans ATCC 33394.]	[None]	[PF04575]	[None]	[None]	[IPR007655]	[IPR011990]	[None]	[None]	[None]	[None]	[None]	[None]	[888741.HMPREF9098_0451]	[Airways]	[Not Specified]	A	3	homo sapiens pharynx
487	487		487	F9GUL6	F9GUL6	FALSE	[F9GUL6]	1	[FAMILY]	1	1770	#FF0000	[Haemophilus haemolyticus M21127.]	[1028804]	[TrEMBL]	[Putative tetratricopeptide-like helical ]	[NA]	[GGA_1014]	[GI:341949908, GI:491854308, EMBL-CDS:EGT76507.1, REFSEQ:WP_005634899.1]	[Bacteria]	[NA]	[Proteobacteria]	[Gammaproteobacteria]	[Pasteurellales]	[Pasteurellaceae]	[Haemophilus]	[Haemophilus haemolyticus M21127.]	[None]	[PF04575]	[None]	[IPR013026]	[IPR007655]	[IPR011990]	[None]	[None]	[None]	[None]	[None]	[fig|1028804.3.peg.1096]	[None]	[None]	[None]	B	3	Homo sapiens blood
488	488		488	V4NBS3	V4NBS3	FALSE	[V4NBS3]	1	[FAMILY]	1	1770	#FF0000	[Pasteurella multocida subsp. multocida P1062.]	[1331042]	[TrEMBL]	[Uncharacterized protein ]	[NA]	[P1062_0203025]	[GI:557250457, EMBL-CDS:ESQ72524.1]	[Bacteria]	[NA]	[Proteobacteria]	[Gammaproteobacteria]	[Pasteurellales]	[Pasteurellaceae]	[Pasteurella]	[Pasteurella multocida subsp. multocida P1062.]	[None]	[PF04575]	[None]	[None]	[IPR007655]	[IPR011990]	[None]	[None]	[None]	[None]	[None]	[None]	[None]	[None]	[None]	A	3	lungs from a calf with respiratory disease
490	490		490	A0A0C1GI17	A0A0C1GI17	FALSE	[A0A0C1GI17, A0A0D9LJQ6, A0A1E9TD06, A0A1F0A582, A0A1S1EX30]	5	[FAMILY]	1	1770	#FF0000	[Morococcus cerebrosus., Neisseria sp. HMSC06F02., Neisseria sp. HMSC055F11., Neisseria sp. HMSC064E01., Neisseria sp. HMSC071C03.]	[1056807, 1581124, 1715117, 1715052, 1739257]	[TrEMBL]	[Membrane protein , Tetratricopeptide repeat protein , Uncharacterized protein ]	[NA]	[MCC93_23160, HMPREF3156_01889, HMPREF2638_05475, HMPREF2572_04350, HMPREF2753_05805]	[GI:742693673, EMBL-CDS:KIC06225.1, GI:768685003, EMBL-CDS:KJJ14778.1, GI:1080517971, GI:1092680273, EMBL-CDS:OFM99232.1, GI:1080605984, GI:1092510568, EMBL-CDS:OFN82376.1, GI:1091220622, EMBL-CDS:OHR46792.1]	[Bacteria]	[NA]	[Proteobacteria]	[Betaproteobacteria]	[Neisseriales]	[Neisseriaceae]	[Morococcus, Neisseria]	[Morococcus cerebrosus., Neisseria sp. HMSC06F02., Neisseria sp. HMSC055F11., Neisseria sp. HMSC064E01., Neisseria sp. HMSC071C03.]	[None]	[PF04575]	[None]	[IPR013026]	[IPR007655]	[IPR011990]	[IPR019734]	[None]	[None]	[None]	[None]	[fig|1056807.3.peg.2222, fig|1581124.3.peg.1815]	[None]	[None]	[None]	A	3	Homo sapiens Long, P.A., Sly, L.I., Pham, A.V., and Davis, G.H.G. "Characterization of Morococcus cerebrosus gen. nov., sp. nov. and comparison with Neisseria mucosa." Int. J. Syst. Bacteriol. (1981) 31:294-301.; Homo sapiens respiratory; Homo sapiens sputum; Homo sapiens sputum; Homo sapiens abscess
491	491		491	A0A0G2HMH8	A0A0G2HMH8	FALSE	[A0A0G2HMH8]	1	[FAMILY]	1	1770	#FF0000	[Candidatus Synechococcus spongiarum SP3.]	[1604020]	[TrEMBL]	[Uncharacterized protein ]	[NA]	[TE42_02015]	[GI:821250877, EMBL-CDS:KKZ13042.1]	[Bacteria]	[NA]	[Cyanobacteria]	[NA]	[Synechococcales]	[Synechococcaceae]	[Synechococcus]	[Candidatus Synechococcus spongiarum SP3.]	[None]	[PF04575]	[None]	[None]	[IPR007655]	[IPR011990]	[None]	[None]	[None]	[None]	[None]	[fig|1604020.3.peg.1842]	[None]	[None]	[None]	C	6	Burgsdorf, I., Slaby, B.M., Handley, K.M., Haber, M., Blom, J., Marshall, C.W., Gilbert, J.A., Hentschel, U., and Steindler, L. "Lifestyle evolution in cyanobacterial symbionts of sponges." mBio (2015) 6:e00391-15.
492	492		492	A0A0L7T2D9	A0A0L7T2D9	FALSE	[A0A0L7T2D9, A0A2S9IEY8]	2	[FAMILY]	1	1770	#FF0000	[Erwinia iniecta., Pantoea coffeiphila.]	[1560201, 1465635]	[TrEMBL]	[Uncharacterized protein ]	[NA]	[NG42_12530, CQW29_05735]	[GI:919884892, GI:916382640, GI:916386778, EMBL-CDS:KOC89386.1, EMBL-CDS:KOC93404.1, REFSEQ:WP_052899774.1, EMBL-CDS:PRD16314.1]	[Bacteria]	[NA]	[Proteobacteria]	[Gammaproteobacteria]	[Enterobacterales]	[Erwiniaceae]	[Erwinia, Pantoea]	[Erwinia iniecta., Pantoea coffeiphila.]	[None]	[PF04575, PF14559]	[None]	[IPR013026]	[IPR007655]	[IPR011990]	[None]	[None]	[None]	[None]	[None]	[fig|1560201.3.peg.2675]	[None]	[None]	[None]	A	2	Campillo, T., Luna, E., Portier, P., Fischer-Le Saux, M., Lapitan, N., Tisserat, N.A., and Leach, J.E. "Erwinia iniecta sp. nov., isolated from Russian wheat aphids (Diuraphis noxia)." Int. J. Syst. Evol. Microbiol. (2015) 65:3625-3633.; Guele, D., Fourny, G., Ageron, E., Le Fleche-Mateos, A., Vandenbogaert, M., Grimont, P.A.D., and Cilas, C. "Pantoea coffeiphila sp. nov., cause of the 'potato ta…
493	493		493	A0A139BP48	A0A139BP48	FALSE	[A0A139BP48]	1	[FAMILY]	2	236	#0000FF	[Candidatus Gallionella acididurans.]	[1796491]	[TrEMBL]	[Putative enzyme of heme biosynthesis ]	[NA]	[AWT59_3165]	[GI:1001835987, EMBL-CDS:KXS30708.1]	[Bacteria]	[NA]	[Proteobacteria]	[Betaproteobacteria]	[Nitrosomonadales]	[Gallionellaceae]	[Gallionella]	[Candidatus Gallionella acididurans.]	[None]	[PF04575, PF14559]	[None]	[IPR013026]	[IPR007655]	[IPR011990]	[IPR019734]	[None]	[None]	[None]	[None]	[None]	[None]	[None]	[None]		9	acidic mine drainage (ph 2.65) from abandoned open-cast mine at Sherlovaya Gora in Transbaikal Area
494	494		494	A0A1B0ZN77	A0A1B0ZN77	FALSE	[A0A1B0ZN77]	1	[FAMILY]	3	145	#FFA500	[Phaeobacter gallaeciensis.]	[60890]	[TrEMBL]	[Uncharacterized protein ]	[NA]	[JL2886_00693]	[GI:1042216290, GI:1041937301, EMBL-CDS:ANP35619.1, REFSEQ:WP_065270719.1]	[Bacteria]	[NA]	[Proteobacteria]	[Alphaproteobacteria]	[Rhodobacterales]	[Rhodobacteraceae]	[Phaeobacter]	[Phaeobacter gallaeciensis.]	[None]	[PF04575]	[None]	[None]	[IPR007655]	[IPR011990]	[None]	[None]	[None]	[None]	[None]	[fig|60890.4.peg.674]	[None]	[None]	[None]		1	Ruiz-Ponte, C., Cilia, V., Lambert, C., and Nicolas, J.L. "Roseobacter gallaeciensis sp. nov., a new marine bacterium isolated from rearings and collectors of the scallop Pecten maximus." Int. J. Syst. Bacteriol. (1998) 48:537-542.
495	495		495	A0A1B3JIE5	A0A1B3JIE5	FALSE	[A0A1B3JIE5, A0A1V3I8P4, A0A1V3IA50, A0A1V3IFC8, A0A1V3IUP5, A0A1V3J5Q1, A0A1V3J774, A0A1V3JJN6, A0A1V3JK14, A0A1V3K5Y3, A0A1V3KLC1, A0A1V3L936, A0A2H9WWR8, A0A2J0Y3V4, A0A369Y184, A0A369YK51, A0A369ZML5, A0A377J9K2, I2NL92, I3DKY3]	20	[FAMILY]	1	1770	#FF0000	[Pasteurellaceae bacterium NI1060., Rodentibacter heidelbergensis., Rodentibacter mrazii., Rodentibacter rarus., Rodentibacter ratti., Rodentibacter genomosp. 1., Rodentibacter trehalosifermentans., Rodentibacter genomosp. 2., Rodentibacter pneumotropicus., Rodentibacter heylii., Neisseria sp. N95_16., Neisseria sp. N177_16., Haemophilus haemolyticus., Haemophilus sputorum., Haemophilus paraphroh…	[1679001, 1908258, 1908257, 1908260, 1906745, 1908264, 1908263, 1908266, 758, 1906744, 2024408, 2056175, 726, 1078480, 736, 735, 1095743, 1095744]	[TrEMBL]	[TPR repeat protein , Uncharacterized protein , DUF560 domain-containing protein , TPR repeat-containing protein NMB0313 , PF04575 family protein ]	[NA]	[AC062_1756, BKK48_05575, BKK47_11385, BKK50_10700, BKK51_04430, BKK54_05410, BKK52_00660, BKK56_02190, BKK55_05345, BKG95_03945, BKG99_00680, BKG88_04530, CRG49_012185, CWC45_10715, DPV82_08680, DPV93_00190, DPV92_06865, NCTC10671_00361, HMPREF1054_2048, HMPREF1050_1464]	[GI:980943668, GI:1059453684, EMBL-CDS:AOF53848.1, REFSEQ:WP_059367373.1, GI:1147292249, EMBL-CDS:OOF36455.1, GI:1147292836, EMBL-CDS:OOF37001.1, GI:1147291698, GI:1147295707, EMBL-CDS:OOF39409.1, GI:1147303209, EMBL-CDS:OOF45975.1, GI:1147308360, EMBL-CDS:OOF50525.1, GI:1147308977, EMBL-CDS:OOF51086.1, GI:1147315129, EMBL-CDS:OOF56679.1, GI:1147315544, EMBL-CDS:OOF57116.1, GI:1147327878, EMBL-CD…	[Bacteria]	[NA]	[Proteobacteria]	[Gammaproteobacteria, Betaproteobacteria]	[Pasteurellales, Neisseriales]	[Pasteurellaceae, Neisseriaceae]	[NA, Rodentibacter, Neisseria, Haemophilus]	[Pasteurellaceae bacterium NI1060., Rodentibacter heidelbergensis., Rodentibacter mrazii., Rodentibacter rarus., Rodentibacter ratti., Rodentibacter genomosp. 1., Rodentibacter trehalosifermentans., Rodentibacter genomosp. 2., Rodentibacter pneumotropicus., Rodentibacter heylii., Neisseria sp. N95_16., Neisseria sp. N177_16., Haemophilus haemolyticus., Haemophilus sputorum., Haemophilus paraphroh…	[None]	[PF04575, PF14559]	[None]	[IPR013026]	[IPR007655]	[IPR011990]	[IPR019734]	[None]	[None]	[None]	[None]	[fig|1095743.3.peg.581, fig|1095744.4.peg.680]	[None]	[Airways]	[Not Specified]	A	3	Mus musculus gingival tissue; Adhikary, S., Nicklas, W., Bisgaard, M., Boot, R., Kuhnert, P., Waberschek, T., Aalbaek, B., Korczak, B., and Christensen, H. "Rodentibacter gen. nov. including Rodentibacter pneumotropicus comb. nov., Rodentibacter heylii sp. nov., Rodentibacter myodis sp. nov., Rodentibacter ratti sp. nov., Rodentibacter heidelbergensis sp. nov., Rodentibacter trehalosifermentans s…
496	496		496	A0A1N6CML6	A0A1N6CML6	FALSE	[A0A1N6CML6]	1	[FAMILY]	1	1770	#FF0000	[Sphingorhabdus marina DSM 22363.]	[1123272]	[TrEMBL]	[Uncharacterized protein ]	[NA]	[SAMN02745824_0143]	[GI:1123472469, EMBL-CDS:SIN59614.1, REFSEQ:WP_074203261.1]	[Bacteria]	[NA]	[Proteobacteria]	[Alphaproteobacteria]	[Sphingomonadales]	[Sphingomonadaceae]	[Sphingorhabdus]	[Sphingorhabdus marina DSM 22363.]	[None]	[PF04575]	[None]	[None]	[IPR007655]	[IPR011990]	[None]	[None]	[None]	[None]	[None]	[None]	[None]	[None]	[None]	C	1	Aquatic marine
497	497		497	A0A1V4H3B1	A0A1V4H3B1	FALSE	[A0A1V4H3B1]	1	[FAMILY]	1	1770	#FF0000	[Moraxella lacunata.]	[477]	[TrEMBL]	[Uncharacterized protein ]	[NA]	[B5J94_01605]	[GI:1011649188, GI:1159244838, EMBL-CDS:OPH39071.1, REFSEQ:WP_062499095.1]	[Bacteria]	[NA]	[Proteobacteria]	[Gammaproteobacteria]	[Pseudomonadales]	[Moraxellaceae]	[Moraxella]	[Moraxella lacunata.]	[None]	[PF04575, PF14559]	[None]	[None]	[IPR007655]	[IPR011990]	[None]	[None]	[None]	[None]	[None]	[None]	[None]	[None]	[None]	A	3	Homo sapiens conjunctivitis
498	498		498	A0A1X3CPV7	A0A1X3CPV7	FALSE	[A0A1X3CPV7]	1	[FAMILY]	1	1770	#FF0000	[Neisseria zoodegmatis.]	[326523]	[TrEMBL]	[Uncharacterized protein ]	[NA]	[BWD10_08505]	[GI:1185387349, EMBL-CDS:OSI09670.1]	[Bacteria]	[NA]	[Proteobacteria]	[Betaproteobacteria]	[Neisseriales]	[Neisseriaceae]	[Neisseria]	[Neisseria zoodegmatis.]	[None]	[PF04575]	[None]	[None]	[IPR007655]	[IPR011990]	[None]	[None]	[None]	[None]	[None]	[None]	[None]	[None]	[None]	A	3	Homo sapiens dog bite wound Vandamme, P., Holmes, B., Bercovier, H., and Coenye, T. "Classification of Centers for Disease Control Group Eugonic Fermenter (EF)-4a and EF-4b as Neisseria animaloris sp. nov. and Neisseria zoodegmatis sp. nov., respectively." Int. J. Syst. Evol. Microbiol. (2006) 56:1801-1805.
500	500		500	A0A2D0K308	A0A2D0K308	FALSE	[A0A2D0K308, A0A2D0KQY8, A0A2D0L6W5]	3	[FAMILY]	1	1770	#FF0000	[Xenorhabdus sp. KK7.4., Xenorhabdus stockiae., Xenorhabdus sp. KJ12.1.]	[1851572, 351614, 1851571]	[TrEMBL]	[Uncharacterized protein ]	[NA]	[Xekk_02170, Xsto_01588, Xekj_01079]	[EMBL-CDS:PHM55832.1, EMBL-CDS:PHM65851.1, EMBL-CDS:PHM71431.1]	[Bacteria]	[NA]	[Proteobacteria]	[Gammaproteobacteria]	[Enterobacterales]	[Morganellaceae]	[Xenorhabdus]	[Xenorhabdus sp. KK7.4., Xenorhabdus stockiae., Xenorhabdus sp. KJ12.1.]	[None]	[PF04575]	[None]	[None]	[IPR007655]	[IPR011990]	[None]	[None]	[None]	[None]	[None]	[None]	[None]	[None]	[None]	A	5	Steinernema siamkayaii
501	501		501	A0A2M8S2J4	A0A2M8S2J4	FALSE	[A0A2M8S2J4, A0A2S9RRR8, A0A2S9SIQ1, A0A379AQ37]	4	[FAMILY]	1	1770	#FF0000	[Conservatibacter flavescens., Haemophilus influenzae., Avibacterium avium ]	[28161, 727, 751]	[TrEMBL]	[Uncharacterized protein , TPR repeat-containing protein , TPR repeat-containing protein NMB0313 ]	[NA]	[CVP05_06370, BV102_01296, BV055_00335, NCTC11297_00500]	[EMBL-CDS:PJG85346.1, EMBL-CDS:PRJ64703.1, EMBL-CDS:PRM84107.1, EMBL-CDS:SUB23495.1]	[Bacteria]	[NA]	[Proteobacteria]	[Gammaproteobacteria]	[Pasteurellales]	[Pasteurellaceae]	[Conservatibacter, Haemophilus, Avibacterium]	[Conservatibacter flavescens., Haemophilus influenzae., Avibacterium avium ]	[None]	[PF04575, PF14559]	[None]	[None]	[IPR007655]	[IPR011990]	[None]	[None]	[None]	[None]	[None]	[None]	[None]	[Airways, Not Specified]	[Facultative]	A	3	guinea pig pharynx, Adhikary, S., Bisgaard, M., Nicklas, W., and Christensen, H. "Reclassification of Bisgaard taxon 5 as Caviibacterium pharyngocola gen. nov., sp. nov. and Bisgaard taxon 7 as Conservatibacter flavescens gen. nov., sp. nov." Int. J. Syst. Evol. Microbiol. (2018) 68:643-650.; typically colonizing the respiratory tract, sinuses, and nasal cavity; dogs Mutters, R., Ihm, P., Pohl, S…
502	502		502	A0A2M8S3N2	A0A2M8S3N2	FALSE	[A0A2M8S3N2]	1	[FAMILY]	1	1770	#FF0000	[Conservatibacter flavescens.]	[28161]	[TrEMBL]	[Uncharacterized protein ]	[NA]	[CVP05_04270]	[EMBL-CDS:PJG85765.1]	[Bacteria]	[NA]	[Proteobacteria]	[Gammaproteobacteria]	[Pasteurellales]	[Pasteurellaceae]	[Conservatibacter]	[Conservatibacter flavescens.]	[None]	[PF04575, PF14559]	[None]	[None]	[IPR007655]	[IPR011990]	[None]	[None]	[None]	[None]	[None]	[None]	[None]	[None]	[None]	A	3	guinea pig pharynx, Adhikary, S., Bisgaard, M., Nicklas, W., and Christensen, H. "Reclassification of Bisgaard taxon 5 as Caviibacterium pharyngocola gen. nov., sp. nov. and Bisgaard taxon 7 as Conservatibacter flavescens gen. nov., sp. nov." Int. J. Syst. Evol. Microbiol. (2018) 68:643-650.;
503	503		503	A0A381DZX7	A0A381DZX7	FALSE	[A0A381DZX7, C8N6S0, G9ZHV6]	3	[FAMILY]	1	1770	#FF0000	[Cardiobacterium valvarum., Cardiobacterium hominis (strain ATCC 15826 / DSM 8339 / NCTC 10426 /6573), Cardiobacterium valvarum F0432.]	[194702, 638300, 797473]	[TrEMBL]	[TPR repeat-containing protein NMB0313 , Uncharacterized protein ]	[NA]	[NCTC13294_00432, HMPREF0198_0196, HMPREF9080_02373]	[EMBL-CDS:SUX19089.1, GI:258520868, GI:490240885, EMBL-CDS:EEV89727.1, REFSEQ:WP_004139143.1, GI:364574935, GI:494044248, EMBL-CDS:EHM52366.1, REFSEQ:WP_006986367.1]	[Bacteria]	[NA]	[Proteobacteria]	[Gammaproteobacteria]	[Cardiobacteriales]	[Cardiobacteriaceae]	[Cardiobacterium]	[Cardiobacterium valvarum., Cardiobacterium hominis (strain ATCC 15826 / DSM 8339 / NCTC 10426 /6573), Cardiobacterium valvarum F0432.]	[None]	[PF04575, PF14559]	[None]	[None]	[IPR007655]	[IPR011990]	[None]	[None]	[None]	[None]	[None]	[None]	[638300.HMPREF0198_0196]	[Blood, Oral]	[Aerobe]	A	3	Han, X.Y., Meltzer, M.M., Woods, J.T., and Feinstein, V. "Endocarditis with ruptured cerebral aneurysm caused by Cardiobacterium valvarum sp. nov." J. Clin. Microbiol. (2004) 42:1590-1595.; homo sapiens blood; homo sapiens oral
504	504		504	A0A3A4WVG1	A0A3A4WVG1	FALSE	[A0A3A4WVG1]	1	[FAMILY]	7	35	#FFC0CB	[Desulfobacteraceae bacterium.]	[2049433]	[TrEMBL]	[DUF560 domain-containing protein ]	[NA]	[C4530_14260]	[EMBL-CDS:RJQ56724.1]	[Bacteria]	[NA]	[Proteobacteria]	[Deltaproteobacteria]	[Desulfobacterales]	[Desulfobacteraceae]	[NA]	[Desulfobacteraceae bacterium]	[None]	[PF04575, PF13181, PF13432]	[None]	[IPR013026]	[IPR007655]	[IPR011990]	[IPR019734]	[None]	[None]	[None]	[None]	[None]	[None]	[None]	[None]		1	bioplastic (PHA) biofilm from water-sediment interface of coastal lagoon/deep sea sediments associated with petroleum seepage/hot spring sediment/ marine hydrothermal vent chimney sediment…
505	505		505	H8FMY2	H8FMY2	FALSE	[H8FMY2]	1	[FAMILY]	11	25	#EE82EE	[Phaeospirillum molischianum DSM 120.]	[1150626]	[TrEMBL]	[Uncharacterized protein ]	[NA]	[PHAMO_10145]	[EMBL-CDS:CCG39720.1]	[Bacteria]	[NA]	[Proteobacteria]	[Alphaproteobacteria]	[Rhodospirillales]	[Rhodospirillaceae]	[Phaeospirillum]	[Phaeospirillum molischianum DSM 120]	[None]	[PF04575]	[None]	[None]	[IPR007655]	[IPR011990]	[None]	[None]	[None]	[None]	[None]	[None]	[None]	[None]	[None]		1	Aquatic
506	506		506	A0A0C1H472	A0A0C1H472	FALSE	[A0A0C1H472, A0A0D9LED3, A0A154U309, A0A1E9N6V1, A0A1V0HGB4, A0A1V3KEN2, A0A1V3KW47, A0A2I1XES9, A0A2R4AVN1, A0A378UEJ7, D2ZUN2, U1S393]	12	[FAMILY]	1	1770	#FF0000	[Morococcus cerebrosus., Neisseria sp. HMSC06F02., Neisseria flavescens., Neisseria sp. HMSC068C04., Neisseria sicca., Rodentibacter heylii., Neisseria mucosa., Bergeriella denitrificans , Neisseria mucosa ATCC 25996., Aggregatibacter sp. oral taxon 458 str. W10330.]	[1056807, 1581124, 484, 1715179, 490, 1906744, 488, 494, 546266, 1321772]	[TrEMBL]	[Uncharacterized protein , TPR repeat-containing protein , DUF560 domain-containing protein , Outer membrane protein OmpU , Tetratricopeptide repeat protein ]	[NA]	[MCC93_04600, HMPREF3156_02195, TW89_1501, HMPREF2700_05980, A6J88_12465, BKG96_10590, BKG97_01775, CYK00_00475, NM96_06820, NCTC10295_00529, NEIMUCOT_04322, HMPREF9065_01943]	[GI:742700303, GI:1092705037, EMBL-CDS:KIC12541.1, REFSEQ:WP_070635810.1, GI:769941329, GI:768684156, EMBL-CDS:KJJ13979.1, REFSEQ:WP_045074670.1, GI:1016436666, EMBL-CDS:KZC83477.1, GI:1092646153, GI:1080451166, EMBL-CDS:OFM35207.1, REFSEQ:WP_070590950.1, GI:1169412536, EMBL-CDS:ARC51906.1, GI:1147335743, EMBL-CDS:OOF75588.1, GI:1147342766, EMBL-CDS:OOF81926.1, EMBL-CDS:PLA41115.1, GI:1373030376,…	[Bacteria]	[NA]	[Proteobacteria]	[Betaproteobacteria, Gammaproteobacteria]	[Neisseriales, Pasteurellales]	[Neisseriaceae, Pasteurellaceae]	[Morococcus, Neisseria, Rodentibacter, Bergeriella, Aggregatibacter]	[Morococcus cerebrosus., Neisseria sp. HMSC06F02., Neisseria flavescens., Neisseria sp. HMSC068C04., Neisseria sicca., Rodentibacter heylii., Neisseria mucosa., Bergeriella denitrificans , Neisseria mucosa ATCC 25996., Aggregatibacter sp. oral taxon 458 str. W10330.]	[None]	[PF04575, PF14559]	[None]	[IPR013026]	[IPR007655]	[IPR011990]	[None]	[None]	[None]	[None]	[nsi:A6J88_12465, nmj:NM96_06820]	[fig|1056807.3.peg.443, fig|1581124.3.peg.2112, fig|484.5.peg.1882, fig|1321772.3.peg.1743]	[546266.NEIMUCOT_04322]	[Oral, Airways]	[Aerobe, Facultative]	A	3	Homo sapiens Long, P.A., Sly, L.I., Pham, A.V., and Davis, G.H.G. "Characterization of Morococcus cerebrosus gen. nov., sp. nov. and comparison with Neisseria mucosa." Int. J. Syst. Bacteriol. (1981) 31:294-301.; Homo sapiens respiratory; homo sapiens duodenal mucosa; Homo sapiens sputum; homo sapiens blood;...
507	507		507	A0A0H5DCP8	A0A0H5DCP8	FALSE	[A0A0H5DCP8, B7QY63]	2	[FAMILY]	3	145	#FFA500	[Phaeobacter italicus., Ruegeria sp. R11.]	[481446, 439497]	[TrEMBL]	[Uncharacterized protein ]	[NA]	[NIT7321_00099, RR11_846]	[GI:914681953, EMBL-CDS:CRL09270.1, REFSEQ:WP_050672261.1, GI:495835022, GI:214029254, EMBL-CDS:EEB70089.1, REFSEQ:WP_008559601.1]	[Bacteria]	[NA]	[Proteobacteria]	[Alphaproteobacteria]	[Rhodobacterales]	[Rhodobacteraceae]	[Phaeobacter, Ruegeria]	[Phaeobacter italicus., Ruegeria sp. R11.]	[None]	[PF04575]	[None]	[None]	[IPR007655]	[None]	[None]	[None]	[None]	[None]	[None]	[None]	[439497.RR11_846]	[None]	[None]		1	Vandecandelaere, I., Nercessian, O., Segaert, E., Achouak, W., Mollica, A., Faimali, M., and Vandamme, P. "Nautella italica gen. nov., sp. nov., isolated from a marine electroactive biofilm." Int. J. Syst. Evol. Microbiol. (2009) 59:811-817.; Bare Island Botany Bay Sydney Australia algae associated
508	508		508	A0A1B8PJ93	A0A1B8PJ93	FALSE	[A0A1B8PJ93, A0A1B8QMK7]	2	[FAMILY]	1	1770	#FF0000	[Moraxella nonliquefaciens.]	[478]	[TrEMBL]	[Uncharacterized protein ]	[NA]	[A9Z60_09865, A7456_02830]	[GI:1041960904, GI:1055146243, EMBL-CDS:OBX50283.1, REFSEQ:WP_066893459.1, GI:1041996677, GI:1055343960, EMBL-CDS:OBX85097.1, REFSEQ:WP_067008564.1]	[Bacteria]	[NA]	[Proteobacteria]	[Gammaproteobacteria]	[Pseudomonadales]	[Moraxellaceae]	[Moraxella]	[Moraxella nonliquefaciens.]	[None]	[PF04575, PF14559]	[None]	[None]	[IPR007655]	[IPR011990]	[None]	[None]	[None]	[None]	[None]	[None]	[None]	[None]	[None]	A	3	Human cornea
509	509		509	A0A1C9VF73	A0A1C9VF73	FALSE	[A0A1C9VF73, A0A1L1PIM9]	2	[FAMILY]	8	35	#FF69B4	[Hydrogenophaga sp. PBC., Hydrogenophaga intermedia.]	[795665, 65786]	[TrEMBL]	[Uncharacterized protein ]	[NA]	[Q5W_10695, BN948_04292]	[GI:497201503, GI:1070911632, EMBL-CDS:AOS79399.1, REFSEQ:WP_009515765.1, GI:917149560, EMBL-CDS:CDN89852.1, REFSEQ:WP_051756272.1]	[Bacteria]	[NA]	[Proteobacteria]	[Betaproteobacteria]	[Burkholderiales]	[Comamonadaceae]	[Hydrogenophaga]	[Hydrogenophaga sp. PBC, Hydrogenophaga intermedia]	[None]	[PF04575]	[None]	[IPR013026]	[IPR007655]	[IPR011990]	[None]	[None]	[None]	[None]	[hyb:Q5W_10695]	[fig|795665.3.peg.539]	[None]	[None]	[None]		9	textile wastewater; waste water Contzen, M., Moore, E.R., Blumel, S., Stolz, A., Kampfer, P. "Hydrogenophaga intermedia sp. nov., a 4-aminobenzenesulfonate degrading organism."Syst. Appl. Microbiol. (2000) 23:487-493.
510	510		510	A0A1E9VUJ2	A0A1E9VUJ2	FALSE	[A0A1E9VUJ2, D2ZTA5]	2	[FAMILY]	1	1770	#FF0000	[Neisseria sp. HMSC077D05., Neisseria mucosa ATCC 25996.]	[1715079, 546266]	[TrEMBL]	[Uncharacterized protein , Tetratricopeptide repeat protein ]	[NA]	[HMPREF2600_12590, NEIMUCOT_03841]	[GI:1080549902, GI:1092531655, EMBL-CDS:OFN29541.1, GI:288567865, EMBL-CDS:EFC89425.1]	[Bacteria]	[NA]	[Proteobacteria]	[Betaproteobacteria]	[Neisseriales]	[Neisseriaceae]	[Neisseria]	[Neisseria sp. HMSC077D05., Neisseria mucosa ATCC 25996.]	[None]	[PF04575]	[None]	[IPR013026]	[IPR007655]	[IPR011990]	[None]	[None]	[None]	[None]	[None]	[None]	[546266.NEIMUCOT_03841]	[Airways]	[Aerobe]	A	3	Homo sapiens bronchial washing; Homo sapiens nasopharynx
511	511		511	A0A1X3DLB3	A0A1X3DLB3	FALSE	[A0A1X3DLB3]	1	[FAMILY]	1	1770	#FF0000	[Neisseria dumasiana.]	[1931275]	[TrEMBL]	[Uncharacterized protein ]	[NA]	[BV912_00270]	[GI:1185403629, EMBL-CDS:OSI25346.1]	[Bacteria]	[NA]	[Proteobacteria]	[Betaproteobacteria]	[Neisseriales]	[Neisseriaceae]	[Neisseria]	[Neisseria dumasiana.]	[None]	[PF04575]	[None]	[None]	[IPR007655]	[IPR011990]	[None]	[None]	[None]	[None]	[None]	[None]	[None]	[None]	[None]	A	3	Wroblewski, D., Cole, J., McGinnis, J., Perez, M., Wilson, H., Mingle, L.A., Musser, K.A., and Wolfgang, W.J. "Neisseria dumasiana sp. nov. from human sputum and a dog's mouth." Int. J. Syst. Evol. Microbiol. (2017) 67:4304-4310.
512	512		512	A0A246J1A4	A0A246J1A4	FALSE	[A0A246J1A4]	1	[FAMILY]	2	236	#0000FF	[Roseateles terrae.]	[431060]	[TrEMBL]	[Uncharacterized protein ]	[NA]	[CDN98_11520]	[GI:1209509641, EMBL-CDS:OWQ86390.1]	[Bacteria]	[NA]	[Proteobacteria]	[Betaproteobacteria]	[Burkholderiales]	[NA]	[Roseateles]	[Roseateles terrae.]	[None]	[PF04575, PF14559]	[None]	[IPR013026]	[IPR007655]	[IPR011990]	[None]	[None]	[None]	[None]	[None]	[None]	[None]	[None]	[None]		8	Soil Gomila, M., Bowien, B., Falsen, E., Moore, E., and Lalucat, J. "Description of Roseateles aquatilis sp. nov. and Roseateles terrae sp. nov., in the class Betaproteobacteria, and emended description of the genus Roseateles." Int. J. Syst. Evol. Microbiol. (2008) 58:6-11.
514	514		514	A0A2U1UH45	A0A2U1UH45	FALSE	[A0A2U1UH45]	1	[FAMILY]	1	1770	#FF0000	[Brenneria nigrifluens.]	[55210]	[TrEMBL]	[DUF560 domain-containing protein ]	[NA]	[DDT54_19985]	[EMBL-CDS:PWC20937.1]	[Bacteria]	[NA]	[Proteobacteria]	[Gammaproteobacteria]	[Enterobacterales]	[Pectobacteriaceae]	[Brenneria]	[Brenneria nigrifluens.]	[None]	[PF04575]	[None]	[None]	[IPR007655]	[IPR011990]	[None]	[None]	[None]	[None]	[None]	[None]	[None]	[None]	[None]	B	2	Hauben, L., Moore, E.R.B., Vauterin, L., Steenackers, M., Mergaert, J., Verdonck, L., and Swings, J. "Phylogenetic position of phytopathogens within the Enterobacteriaceae." Syst. Appl. Microbiol. (1998) 21:384-397.
515	515		515	A0A377R0J2	A0A377R0J2	FALSE	[A0A377R0J2]	1	[FAMILY]	1	1770	#FF0000	[Kingella potus.]	[265175]	[TrEMBL]	[TPR repeat-containing protein NMB0313 ]	[NA]	[NCTC13336_00818]	[EMBL-CDS:STR00609.1]	[Bacteria]	[NA]	[Proteobacteria]	[Betaproteobacteria]	[Neisseriales]	[Neisseriaceae]	[Kingella]	[Kingella potus.]	[None]	[PF04575, PF14559]	[None]	[None]	[IPR007655]	[IPR011990]	[None]	[None]	[None]	[None]	[None]	[None]	[None]	[None]	[None]	A	3	Lawson, P.A., Malnick, H., Collins, M.D., Shah, J.J., Chattaway, M.A., Bendall, R., Hartley, J.W. "Description of Kingella potus sp. nov., an organism isolated from a wound caused by an animal bite." J. Clin. Microbiol. (2005) 43:3526-3529.
516	516		516	A0A380MXU5	A0A380MXU5	FALSE	[A0A380MXU5, A0A380N305]	2	[FAMILY]	1	1770	#FF0000	[Suttonella indologenes.]	[13276]	[TrEMBL]	[TPR repeat-containing protein NMB0313 ]	[NA]	[NCTC10717_01435, NCTC10717_02033]	[EMBL-CDS:SUO97410.1, EMBL-CDS:SUO98291.1]	[Bacteria]	[NA]	[Proteobacteria]	[Gammaproteobacteria]	[Cardiobacteriales]	[Cardiobacteriaceae]	[Suttonella]	[Suttonella indologenes.]	[None]	[PF04575]	[None]	[None]	[IPR007655]	[IPR011990]	[None]	[None]	[None]	[None]	[None]	[None]	[None]	[None]	[None]	A	3	Homo sapiens Snell, J.J.S., Lapage, S.P. "Transfer of some saccharolytic Moraxella species to Kingella Henriksen and Bovre 1976, with descriptions of Kingella indologenes sp. nov. and Kingella denitrificans sp. nov." Int. J. Syst. Bacteriol. (1976) 26:451-458. [No PubMed record available.]
517	517		517	A0A3E0C1N9	A0A3E0C1N9	FALSE	[A0A3E0C1N9]	1	[FAMILY]	8	35	#FF69B4	[Paraburkholderia sp. BL6669N2.]	[1938807]	[TrEMBL]	[Uncharacterized protein DUF560 ]	[NA]	[B0G80_4856]	[EMBL-CDS:REG48607.1]	[Bacteria]	[NA]	[Proteobacteria]	[Betaproteobacteria]	[Burkholderiales]	[Burkholderiaceae]	[Paraburkholderia]	[Paraburkholderia sp. BL6669N2]	[None]	[PF04575, PF13432]	[None]	[IPR013026]	[IPR007655]	[IPR011990]	[None]	[None]	[None]	[None]	[None]	[None]	[None]	[None]	[None]		2	study name Genomic Encyclopedia of Type Strains, Phase III (KMG-III): the genomes of soil and plant-associated and newly described type strains
518	518		518	F0F2L0	F0F2L0	FALSE	[F0F2L0, F2BGS6]	2	[FAMILY]	1	1770	#FF0000	[Kingella denitrificans ATCC 33394., Neisseria bacilliformis ATCC BAA-1200.]	[888741, 888742]	[TrEMBL]	[Uncharacterized protein , Outer membrane protein ]	[NA]	[HMPREF9098_2345, HMPREF9123_2933]	[GI:489881119, GI:324980572, EMBL-CDS:EGC16236.1, REFSEQ:WP_003784577.1, GI:327459714, GI:494581757, EMBL-CDS:EGF06055.1, REFSEQ:WP_007343937.1]	[Bacteria]	[NA]	[Proteobacteria]	[Betaproteobacteria]	[Neisseriales]	[Neisseriaceae]	[Kingella, Neisseria]	[Kingella denitrificans ATCC 33394., Neisseria bacilliformis ATCC BAA-1200.]	[None]	[PF04575, PF14559]	[None]	[IPR013026]	[IPR007655]	[IPR011990]	[None]	[None]	[None]	[None]	[None]	[None]	[888741.HMPREF9098_2345, 888742.HMPREF9123_2933]	[Airways, Oral]	[Not Specified, Aerobe]	A	3	homo sapiens pharynx; homo sapiens oral
519	519		519	A0A074JG89	A0A074JG89	FALSE	[A0A074JG89, A0A0B4XU29]	2	[FAMILY]	11	25	#EE82EE	[Thalassospira permensis NBRC 106175., Thalassospira xiamenensis M-5 = DSM 17429.]	[1353532, 1123366]	[TrEMBL]	[Uncharacterized protein ]	[NA]	[SMB34_20880, TH3_03300]	[GI:660524713, EMBL-CDS:KEO54583.1, GI:745808090, EMBL-CDS:AJD50786.1]	[Bacteria]	[NA]	[Proteobacteria]	[Alphaproteobacteria]	[Rhodospirillales]	[Rhodospirillaceae]	[Thalassospira]	[Thalassospira permensis NBRC 106175, Thalassospira xiamenensis M-5 = DSM 17429]	[None]	[PF04575, PF14559]	[None]	[None]	[IPR007655]	[IPR011990]	[None]	[None]	[None]	[None]	[txi:TH3_03300]	[None]	[None]	[None]	[None]		10	soil Russia; Lai, Q., and Shao, Z. "Genome sequence of Thalassospira xiamenensis type strain M-5." J. Bacteriol. (2012) 194:6957.; isolated from the surface water of a waste oil pool
520	520		520	A0A0A2XL27	A0A0A2XL27	FALSE	[A0A0A2XL27, A0A0A2YC12, A0A263J947, A0A377H4A8, A0A379AW31, F4HCZ4, U1GI56]	7	[FAMILY]	1	1770	#FF0000	[Gallibacterium anatis., Gallibacterium anatis IPDH697-78., Avibacterium gallinarum , Gallibacterium anatis (strain UMN179), Gallibacterium anatis 12656/12.]	[750, 1396514, 755, 1005058, 1195244]	[TrEMBL]	[Uncharacterized protein , TPR repeat-containing protein NMB0313 ]	[NA]	[JP32_07200, JP30_02315, CF595_10020, NCTC11413_00286, NCTC11188_00881, UMN179_00576, N561_11900]	[GI:746004215, GI:702401988, GI:702410350, EMBL-CDS:KGQ31350.1, REFSEQ:WP_039081617.1, GI:702414141, EMBL-CDS:KGQ42221.1, GI:1234816175, EMBL-CDS:OZN48475.1, GI:517157398, EMBL-CDS:STO37188.1, REFSEQ:WP_018346216.1, EMBL-CDS:SUB26526.1, GI:330431553, GI:503510819, EMBL-CDS:AEC16612.1, REFSEQ:WP_013745399.1, GI:545093129, GI:540071192, EMBL-CDS:ERF77362.1, REFSEQ:WP_021462434.1]	[Bacteria]	[NA]	[Proteobacteria]	[Gammaproteobacteria]	[Pasteurellales]	[Pasteurellaceae]	[Gallibacterium, Avibacterium]	[Gallibacterium anatis., Gallibacterium anatis IPDH697-78., Avibacterium gallinarum , Gallibacterium anatis (strain UMN179), Gallibacterium anatis 12656/12.]	[None]	[PF04575, PF14559]	[None]	[None]	[IPR007655]	[IPR011990]	[None]	[None]	[None]	[None]	[gan:UMN179_00576]	[fig|1005058.3.peg.565, fig|1195244.3.peg.2281]	[1005058.UMN179_00576]	[None]	[None]	A	4	Christensen, H., Bisgaard, M., Bojesen, A.M., Mutters, R., and Olsen, J.E. "Genetic relationships among avian isolates classified as Pasteurella haemolytica, 'Actinobacillus salpingitidis' or Pasteurella anatis with proposal of Gallibacterium anatis gen. nov., comb. nov. and description of additional genomospecies within Gallibacterium gen. nov." Int. J. Syst. Evol. Microbiol. (2003) 53:275-287. …
521	521		521	A0A1B6ZDE5	A0A1B6ZDE5	FALSE	[A0A1B6ZDE5, A0A220W9S4, A0A2A8HZD8, A0A3B0REG2]	4	[FAMILY]	1	1770	#FF0000	[Sphingomonadales bacterium EhC05., Sphingorhabdus flavimaris., Novosphingobium sp. PC22D., hydrothermal vent metagenome.]	[1849171, 266812, 1962403, 652676]	[TrEMBL]	[Uncharacterized protein , TPR repeat-containing protein ]	[NA]	[A8B75_07940, SPHFLASMR4Y_02833, B2G71_00265, MNBD_ALPHA04]	[GI:1032132473, GI:1054988334, EMBL-CDS:OAO04526.1, REFSEQ:WP_066741097.1, GI:1215506771, EMBL-CDS:ASK89568.1, EMBL-CDS:PEQ14096.1, EMBL-CDS:VAV90369.1]	[Bacteria, NA]	[NA]	[Proteobacteria, NA]	[Alphaproteobacteria, NA]	[Sphingomonadales, NA]	[NA, Sphingomonadaceae]	[NA, Sphingorhabdus, Novosphingobium]	[Sphingomonadales bacterium EhC05., Sphingorhabdus flavimaris., Novosphingobium sp. PC22D., hydrothermal vent metagenome.]	[None]	[PF04575, PF14559]	[None]	[None]	[IPR007655]	[IPR011990]	[None]	[None]	[None]	[None]	[sfla:SPHFLASMR4Y_02833]	[None]	[None]	[None]	[None]	C	1	associated with Emiliania huxleyi (colithophore in ocean); Yoon, J.-H., and Oh, T.-K. "Sphingopyxis flavimaris sp. nov., isolated from sea water of the Yellow Sea in Korea." Int. J. Syst. Evol. Microbiol. (2005) 55:369-373. Published online 10 September 2004. doi:10.1099/ijs.0.63218-0; deep-sea water; hydrothermal vent
522	522		522	A0A1I6HGG9	A0A1I6HGG9	FALSE	[A0A1I6HGG9]	1	[FAMILY]	3	145	#FFA500	[Litoreibacter janthinus.]	[670154]	[TrEMBL]	[Uncharacterized protein ]	[NA]	[SAMN04488002_2974]	[EMBL-CDS:SFR53468.1]	[Bacteria]	[NA]	[Proteobacteria]	[Alphaproteobacteria]	[Rhodobacterales]	[Rhodobacteraceae]	[Litoreibacter]	[Litoreibacter janthinus.]	[None]	[PF04575]	[None]	[None]	[IPR007655]	[IPR011990]	[None]	[None]	[None]	[None]	[None]	[None]	[None]	[None]	[None]		1	Romanenko, L.A., Tanaka, N., Frolova, G.M., Svetashev, V.I., and Mikhailov, V.V. "Litoreibacter albidus gen. nov., sp. nov. and Litoreibacter janthinus sp. nov., members of the class Alphaproteobacteria isolated from the seashore." Int. J. Syst. Evol. Microbiol. (2011) 61:148-154.
524	524		524	A0A2D0K1N8	A0A2D0K1N8	FALSE	[A0A2D0K1N8]	1	[FAMILY]	1	1770	#FF0000	[Xenorhabdus sp. KK7.4.]	[1851572]	[TrEMBL]	[Uncharacterized protein ]	[NA]	[Xekk_02616]	[EMBL-CDS:PHM54420.1]	[Bacteria]	[NA]	[Proteobacteria]	[Gammaproteobacteria]	[Enterobacterales]	[Morganellaceae]	[Xenorhabdus]	[Xenorhabdus sp. KK7.4.]	[None]	[PF04575, PF14559]	[None]	[None]	[IPR007655]	[IPR011990]	[None]	[None]	[None]	[None]	[None]	[None]	[None]	[None]	[None]	B	5	Steinernema siamkayaii
525	525		525	A0A2E1ECE4	A0A2E1ECE4	FALSE	[A0A2E1ECE4]	1	[FAMILY]	2	236	#0000FF	[Parvibaculum sp.]	[2024848]	[TrEMBL]	[Uncharacterized protein ]	[NA]	[CMI62_01595]	[EMBL-CDS:MAU59403.1]	[Bacteria]	[NA]	[Proteobacteria]	[Alphaproteobacteria]	[Rhizobiales]	[Rhodobiaceae]	[Parvibaculum]	[Parvibaculum sp.]	[None]	[PF04575, PF14559]	[None]	[IPR013026]	[IPR007655]	[IPR011990]	[IPR019734]	[None]	[None]	[None]	[None]	[None]	[None]	[None]	[None]		10	global ocean metagenome/estuarine water/active sludge/microbial electrochemical cell
526	526		526	A0A2S5AGU6	A0A2S5AGU6	FALSE	[A0A2S5AGU6, A0A379AU31, A0A379AUP9]	3	[FAMILY]	1	1770	#FF0000	[Avibacterium endocarditidis., Avibacterium avium , Avibacterium gallinarum ]	[380674, 751, 755]	[TrEMBL]	[Uncharacterized protein , TPR repeat-containing protein NMB0313 ]	[NA]	[C3Z13_09815, NCTC11297_01895, NCTC11188_00291]	[EMBL-CDS:POY41801.1, EMBL-CDS:SUB24831.1, EMBL-CDS:SUB25969.1]	[Bacteria]	[NA]	[Proteobacteria]	[Gammaproteobacteria]	[Pasteurellales]	[Pasteurellaceae]	[Avibacterium]	[Avibacterium endocarditidis., Avibacterium avium , Avibacterium gallinarum ]	[None]	[PF04575]	[None]	[None]	[IPR007655]	[None]	[None]	[None]	[None]	[None]	[None]	[None]	[None]	[None]	[None]	A	4	Bisgaard, M., Christensen, J.P., Bojesen, A.M., and Christensen, H. "Avibacterium endocarditidis sp. nov., isolated from valvular endocarditis in chickens." Int. J. Syst. Evol. Microbiol. (2007) 57:1729-1734.; infraorbital sinus of chicken; chicken sinus
527	527		527	A0A2S9I7Y7	A0A2S9I7Y7	FALSE	[A0A2S9I7Y7]	1	[FAMILY]	1	1770	#FF0000	[Pantoea coffeiphila.]	[1465635]	[TrEMBL]	[Uncharacterized protein ]	[NA]	[CQW29_18905]	[EMBL-CDS:PRD13910.1]	[Bacteria]	[NA]	[Proteobacteria]	[Gammaproteobacteria]	[Enterobacterales]	[Erwiniaceae]	[Pantoea]	[Pantoea coffeiphila.]	[None]	[PF04575]	[None]	[IPR013026]	[IPR007655]	[IPR011990]	[None]	[None]	[None]	[None]	[None]	[None]	[None]	[None]	[None]	B	2	Guele, D., Fourny, G., Ageron, E., Le Fleche-Mateos, A., Vandenbogaert, M., Grimont, P.A.D., and Cilas, C. "Pantoea coffeiphila sp. nov., cause of the 'potato taste' of Arabica coffee from the African Great Lakes region." Int. J. Syst. Evol. Microbiol. (2015) 65:23-29.
528	528		528	A0A2T0RVX2	A0A2T0RVX2	FALSE	[A0A2T0RVX2, X7EIE9]	2	[FAMILY]	3	145	#FFA500	[Pseudoruegeria haliotis., Roseivivax halodurans JCM 10272.]	[1280846, 1449350]	[TrEMBL]	[Uncharacterized protein DUF560 , Uncharacterized protein ]	[NA]	[CLV78_102517, OCH239_20790]	[EMBL-CDS:PRY25339.1, GI:575469236, GI:739401103, EMBL-CDS:ETX14893.1, REFSEQ:WP_037261658.1]	[Bacteria]	[NA]	[Proteobacteria]	[Alphaproteobacteria]	[Rhodobacterales]	[Rhodobacteraceae]	[Pseudoruegeria, Roseivivax]	[Pseudoruegeria haliotis., Roseivivax halodurans JCM 10272.]	[None]	[PF04575]	[None]	[None]	[IPR007655]	[IPR011990]	[None]	[None]	[None]	[None]	[None]	[fig|1449350.3.peg.1986]	[None]	[None]	[None]		6	Hyun, D.-W., Shin, N.-R., Kim, M.-S., Kim, P.S., Kim, J.Y., Whon, T.W., and Bae, J.-W. "Pseudoruegeria haliotis sp. nov., isolated from the gut of the abalone Haliotis discus hannai." Int. J. Syst. Evol. Microbiol. (2013) 63:4626-4632.; ?
529	529		529	A0A0F3IWC5	A0A0F3IWC5	FALSE	[A0A0F3IWC5]	1	[FAMILY]	8	35	#FF69B4	[Elstera litoralis.]	[552518]	[TrEMBL]	[Uncharacterized protein ]	[NA]	[VZ95_08495]	[GI:788030680, GI:785931612, EMBL-CDS:KJV09904.1, REFSEQ:WP_045775467.1]	[Bacteria]	[NA]	[Proteobacteria]	[Alphaproteobacteria]	[Rhodospirillales]	[Rhodospirillaceae]	[Elstera]	[Elstera litoralis]	[None]	[PF04575]	[None]	[None]	[IPR007655]	[IPR011990]	[None]	[None]	[None]	[None]	[None]	[fig|552518.3.peg.952]	[None]	[None]	[None]		1	Rahalkar, M.C., Pore, S., Arora, P., Pandit, P., Kapse, N., Bahulikar, R., Schink, B., and Dhakephalkar, P.K. "Draft genome of Elstera litoralis, a freshwater epilithic biofilm associated bacterium from littoral zone of Lake Constance." Mar. Genomics (2015) 24:223-224.
530	530		530	A0A0G8ATV1	A0A0G8ATV1	FALSE	[A0A0G8ATV1]	1	[FAMILY]	1	1770	#FF0000	[Candidatus Synechococcus spongiarum 142.]	[1608213]	[TrEMBL]	[Uncharacterized protein ]	[NA]	[TH68_08410]	[GI:821249353, EMBL-CDS:KKZ11638.1]	[Bacteria]	[NA]	[Cyanobacteria]	[NA]	[Synechococcales]	[Synechococcaceae]	[Synechococcus]	[Candidatus Synechococcus spongiarum 142.]	[None]	[PF04575, PF13432]	[None]	[None]	[IPR007655]	[IPR011990, IPR036709]	[None]	[None]	[None]	[None]	[None]	[fig|1608213.3.peg.1997]	[None]	[None]	[None]	C	6	Burgsdorf, I., Slaby, B.M., Handley, K.M., Haber, M., Blom, J., Marshall, C.W., Gilbert, J.A., Hentschel, U., and Steindler, L. "Lifestyle evolution in cyanobacterial symbionts of sponges." mBio (2015) 6:e00391-15.
531	531		531	A0A0P7K6I3	A0A0P7K6I3	FALSE	[A0A0P7K6I3]	1	[FAMILY]	1	1770	#FF0000	[Neisseria sp. 83E34.]	[1692264]	[TrEMBL]	[Uncharacterized protein ]	[NA]	[AKG09_08360]	[GI:937474026, GI:938314707, EMBL-CDS:KPN71154.1, REFSEQ:WP_054618986.1]	[Bacteria]	[NA]	[Proteobacteria]	[Betaproteobacteria]	[Neisseriales]	[Neisseriaceae]	[Neisseria]	[Neisseria sp. 83E34.]	[None]	[PF04575]	[None]	[None]	[IPR007655]	[IPR011990]	[None]	[None]	[None]	[None]	[None]	[fig|1692264.3.peg.2249]	[None]	[None]	[None]	B	3	Homo sapiens wound
532	532		532	A0A179CZS7	A0A179CZS7	FALSE	[A0A179CZS7, A0A223MHD9, A0A2X3ZZS9, A0A380TRB8, A0A380W025, A3N0T1, B0BPK5, B3GXR7, E0F4A4, K0G2U3, M4R883, W0R6F0]	12	[FAMILY]	1	1770	#FF0000	[Bibersteinia trehalosi Y31., Actinobacillus pleuropneumoniae , Actinobacillus lignieresii., Actinobacillus pleuropneumoniae serotype 5b (strain L20), Actinobacillus pleuropneumoniae serotype 3 (strain JL03), Actinobacillus pleuropneumoniae serotype 7 (strain AP76), Actinobacillus pleuropneumoniae serovar 10 str. D13039., Actinobacillus suis H91-0380., Bibersteinia trehalosi USDA-ARS-USMARC-192.,…	[1261658, 715, 720, 416269, 434271, 537457, 754259, 696748, 1171377, 1263832]	[TrEMBL]	[Membrane protein , TPR repeat-containing protein , TPR repeat-containing protein NMB0313 , Uncharacterized protein , Possible outer membrane protein , Outer membrane protein ]	[NA]	[F480_00870, CHY23_02208, NCTC11384_01012, NCTC4191_00372, NCTC11407_01744, APL_0921, APJL_0932, APP7_0980, appser10_9770, ASU2_02020, WQG_10860, F544_11230]	[GI:1032531702, GI:1032811140, EMBL-CDS:OAQ15130.1, REFSEQ:WP_064317943.1, GI:1233001505, GI:1419236422, GI:491784825, EMBL-CDS:ASU16943.1, REFSEQ:WP_005597594.1, GI:491796486, EMBL-CDS:SQF64701.1, REFSEQ:WP_005604600.1, EMBL-CDS:SUT90776.1, GI:491802462, EMBL-CDS:SUU63943.1, REFSEQ:WP_005608089.1, GI:126097189, EMBL-CDS:ABN74017.1, GI:165876442, EMBL-CDS:ABY69490.1, GI:491790423, GI:189915380, E…	[Bacteria]	[NA]	[Proteobacteria]	[Gammaproteobacteria]	[Pasteurellales]	[Pasteurellaceae]	[Bibersteinia, Actinobacillus]	[Bibersteinia trehalosi Y31., Actinobacillus pleuropneumoniae , Actinobacillus lignieresii., Actinobacillus pleuropneumoniae serotype 5b (strain L20), Actinobacillus pleuropneumoniae serotype 3 (strain JL03), Actinobacillus pleuropneumoniae serotype 7 (strain AP76), Actinobacillus pleuropneumoniae serovar 10 str. D13039., Actinobacillus suis H91-0380., Bibersteinia trehalosi USDA-ARS-USMARC-192.,…	[None]	[PF04575]	[None]	[None]	[IPR007655]	[IPR011990]	[None]	[None]	[None]	[None]	[apl:APL_0921, apj:APJL_0932, apa:APP7_0980, asi:ASU2_02020, bto:WQG_10860, btra:F544_11230]	[fig|1261658.3.peg.178, fig|416269.6.peg.961, fig|696748.4.peg.412, fig|1171377.3.peg.1080, fig|1263832.3.peg.1114]	[416269.APL_0921]	[None]	[None]	A	3	Ovis canadensis; originally found in pigs, found in other mammals; horses etc. Christensen, H., Bisgaard, M., Angen, O., and Olsen J.E. "Final classification of Bisgaard taxon 9 as Actinobacillus arthritidis sp. nov. and recognition of a novel genomospecies for equine strains of Actinobacillus lignieresii." Int. J. Syst. Evol. Microbiol. (2002) 52:1239-1246.; pigs Foote, S.J., Bosse, J.T., Bouevi…
533	533		533	A0A1G0D2W0	A0A1G0D2W0	FALSE	[A0A1G0D2W0]	1	[FAMILY]	2	236	#0000FF	[Gallionellales bacterium RIFCSPLOWO2_02_FULL_57_47.]	[1798254]	[TrEMBL]	[Uncharacterized protein ]	[NA]	[A3H31_04150]	[GI:1085096605, EMBL-CDS:OGS94860.1]	[Bacteria]	[NA]	[Proteobacteria]	[Betaproteobacteria]	[Nitrosomonadales]	[NA]	[NA]	[Gallionellales bacterium RIFCSPLOWO2_02_FULL_57_47.]	[None]	[PF04575, PF14559]	[None]	[IPR013026]	[IPR007655]	[IPR011990]	[IPR019734]	[None]	[None]	[None]	[None]	[None]	[None]	[None]	[None]		1	Groundwater Rifle well FP-101 under low O2 conditions 0.2 micron filter
534	534		534	A0A1U6HCM9	A0A1U6HCM9	FALSE	[A0A1U6HCM9, A0A2T3XE79, A0A348DF62]	3	[FAMILY]	1	1770	#FF0000	[Enterobacter sp. NFR05., Kluyvera sp. Nf5., Metakosakonia sp. MRY16-398.]	[1566259, 2116543, 2487150]	[TrEMBL]	[Tetratricopeptide repeat-containing protein , Uncharacterized protein , Membrane protein ]	[NA]	[SAMN03159434_10263, C9415_09465, MRY16398_31850]	[EMBL-CDS:SLJ93496.1, EMBL-CDS:PTA95776.1, EMBL-CDS:BBE78129.1]	[Bacteria]	[NA]	[Proteobacteria]	[Gammaproteobacteria]	[Enterobacterales]	[Enterobacteriaceae]	[Enterobacter, Kluyvera, Metakosakonia]	[Enterobacter sp. NFR05., Kluyvera sp. Nf5., Metakosakonia sp. MRY16-398.]	[None]	[PF04575, PF14559]	[None]	[IPR013026]	[IPR007655]	[IPR011990]	[IPR019734]	[None]	[None]	[None]	[None]	[None]	[None]	[None]	[None]	A	2	Comparative genomics of bacterial root endophytes of switchgrass collected from native prairies over two seasons; Saccharum hybrid cultivar; Sekizuka, T., Matsui, M., Takahashi, T., Hayashi, M., Suzuki, S., Tokaji, A., and Kuroda, M. "Complete genome sequence of blaIMP–6-Positive Metakosakonia sp. MRY16-398 isolate from the ascites of a diverticulitis patient." Front. Microbiol. (2018) 9:2853.
535	535		535	A0A1W1UK92	A0A1W1UK92	FALSE	[A0A1W1UK92]	1	[FAMILY]	1	1770	#FF0000	[Pasteurella testudinis DSM 23072.]	[1122938]	[TrEMBL]	[Uncharacterized protein ]	[NA]	[SAMN05660772_01798]	[EMBL-CDS:SMB81211.1]	[Bacteria]	[NA]	[Proteobacteria]	[Gammaproteobacteria]	[Pasteurellales]	[Pasteurellaceae]	[Pasteurella]	[Pasteurella testudinis DSM 23072.]	[None]	[PF04575]	[None]	[None]	[IPR007655]	[IPR011990]	[None]	[None]	[None]	[None]	[None]	[None]	[None]	[None]	[None]	B	4	desert tortoise nares Gopherus agassizi
536	536		536	A0A2D4VN65	A0A2D4VN65	FALSE	[A0A2D4VN65]	1	[FAMILY]	2	236	#0000FF	[Parvibaculum sp.]	[2024848]	[TrEMBL]	[Uncharacterized protein ]	[NA]	[CMI59_15910]	[EMBL-CDS:MAB15372.1]	[Bacteria]	[NA]	[Proteobacteria]	[Alphaproteobacteria]	[Rhizobiales]	[Rhodobiaceae]	[Parvibaculum]	[Parvibaculum sp.]	[None]	[PF04575, PF14559]	[None]	[IPR013026]	[IPR007655]	[IPR011990]	[IPR019734]	[None]	[None]	[None]	[None]	[None]	[None]	[None]	[None]		10	global ocean metagenome/estuarine water/active sludge/microbial electrochemical cell
537	537		537	A0A2S5AK35	A0A2S5AK35	FALSE	[A0A2S5AK35]	1	[FAMILY]	1	1770	#FF0000	[Avibacterium endocarditidis.]	[380674]	[TrEMBL]	[Uncharacterized protein ]	[NA]	[C3Z13_02495]	[EMBL-CDS:POY42898.1]	[Bacteria]	[NA]	[Proteobacteria]	[Gammaproteobacteria]	[Pasteurellales]	[Pasteurellaceae]	[Avibacterium]	[Avibacterium endocarditidis.]	[None]	[PF04575]	[None]	[None]	[IPR007655]	[IPR011990]	[None]	[None]	[None]	[None]	[None]	[None]	[None]	[None]	[None]	A	4	Bisgaard, M., Christensen, J.P., Bojesen, A.M., and Christensen, H. "Avibacterium endocarditidis sp. nov., isolated from valvular endocarditis in chickens." Int. J. Syst. Evol. Microbiol. (2007) 57:1729-1734.
539	539		539	D7MZV9	D7MZV9	FALSE	[D7MZV9]	1	[FAMILY]	1	1770	#FF0000	[Neisseria sp. oral taxon 014 str. F0314.]	[641149]	[TrEMBL]	[Uncharacterized protein ]	[NA]	[HMPREF9016_00492]	[GI:298282828, EMBL-CDS:EFI24315.1]	[Bacteria]	[NA]	[Proteobacteria]	[Betaproteobacteria]	[Neisseriales]	[Neisseriaceae]	[Neisseria]	[Neisseria sp. oral taxon 014 str. F0314.]	[None]	[PF04575]	[None]	[None]	[IPR007655]	[IPR011990]	[None]	[None]	[None]	[None]	[None]	[None]	[641149.HMPREF9016_00492]	[Oral]	[Aerobe]	A	3	Homo sapiens subgingival
540	540		540	F2BGC2	F2BGC2	FALSE	[F2BGC2]	1	[FAMILY]	1	1770	#FF0000	[Neisseria bacilliformis ATCC BAA-1200.]	[888742]	[TrEMBL]	[Uncharacterized protein ]	[NA]	[HMPREF9123_2779]	[GI:494581396, GI:327460483, EMBL-CDS:EGF06819.1, REFSEQ:WP_007343784.1]	[Bacteria]	[NA]	[Proteobacteria]	[Betaproteobacteria]	[Neisseriales]	[Neisseriaceae]	[Neisseria]	[Neisseria bacilliformis ATCC BAA-1200.]	[None]	[PF04575, PF14559]	[None]	[None]	[IPR007655]	[IPR011990]	[None]	[None]	[None]	[None]	[None]	[None]	[888742.HMPREF9123_2779]	[Oral]	[Aerobe]	A	3	homo sapiens oral
541	541		541	K2NN92	K2NN92	FALSE	[K2NN92]	1	[FAMILY]	6	87	#00FFFF	[Nitratireductor indicus C115.]	[1231190]	[TrEMBL]	[Uncharacterized protein ]	[NA]	[NA8A_18402]	[GI:407428206, EMBL-CDS:EKF40890.1]	[Bacteria]	[NA]	[Proteobacteria]	[Alphaproteobacteria]	[Rhizobiales]	[Phyllobacteriaceae]	[Nitratireductor]	[Nitratireductor indicus C115.]	[None]	[PF04575]	[None]	[None]	[IPR007655]	[IPR011990]	[None]	[None]	[None]	[None]	[None]	[fig|1231190.3.peg.3802]	[None]	[None]	[None]		1	deep seawater Indian ocean
543	543		543	A0A074JLP8	A0A074JLP8	FALSE	[A0A074JLP8]	1	[FAMILY]	3	145	#FFA500	[Thioclava pacifica DSM 10166.]	[1353537]	[TrEMBL]	[Uncharacterized protein ]	[NA]	[TP2_02985]	[GI:660526670, GI:740231817, EMBL-CDS:KEO56508.1, REFSEQ:WP_038073041.1]	[Bacteria]	[NA]	[Proteobacteria]	[Alphaproteobacteria]	[Rhodobacterales]	[Rhodobacteraceae]	[Thioclava]	[Thioclava pacifica DSM 10166.]	[None]	[PF04575]	[None]	[None]	[IPR007655]	[IPR011990]	[None]	[None]	[None]	[None]	[None]	[None]	[None]	[None]	[None]		1	sea water Papua New Guinea
544	544		544	A0A084F0E9	A0A084F0E9	FALSE	[A0A084F0E9, A0A1T0AD31, D0W4V8, U4RW54, U4SIN4]	5	[FAMILY]	1	1770	#FF0000	[Haemophilus parasuis , Neisseria cinerea ATCC 14685., Glaesserella parasuis str. Nagasaki., Glaesserella parasuis D74.]	[738, 546262, 1117322, 1275971]	[TrEMBL]	[TPR repeat-containing protein , Putative outer membrane protein , Uncharacterized protein , Tetratricopeptide repeat family protein ]	[NA]	[HS327_00264, B0183_01775, NEICINOT_04706, A2U21_01750, A2U20_09480]	[GI:757673913, GI:666684514, EMBL-CDS:KEZ23691.1, REFSEQ:WP_042905432.1, GI:1151586239, EMBL-CDS:OOR93635.1, EMBL-CDS:STO79759.1, GI:269144835, EMBL-CDS:EEZ71253.1, GI:529258847, GI:598906360, GI:1277674346, GI:514061210, EMBL-CDS:ATW46559.1, EMBL-CDS:EYE72464.1, REFSEQ:WP_016527521.1, GI:544685567, GI:1277667312, GI:529266947, EMBL-CDS:ATW43989.1, EMBL-CDS:EQA09683.1, REFSEQ:WP_021117368.1]	[Bacteria]	[NA]	[Proteobacteria]	[Gammaproteobacteria, Betaproteobacteria]	[Pasteurellales, Neisseriales]	[Pasteurellaceae, Neisseriaceae]	[Glaesserella, Neisseria]	[Haemophilus parasuis , Neisseria cinerea ATCC 14685., Glaesserella parasuis str. Nagasaki., Glaesserella parasuis D74.]	[None]	[PF04575, PF07719]	[None]	[IPR013026]	[IPR007655]	[IPR011990]	[IPR013105, IPR019734]	[None]	[None]	[None]	[None]	[fig|738.15.peg.264, fig|1117322.8.peg.1027, fig|1275971.7.peg.1151]	[546262.NEICINOT_04706]	[Airways]	[Aerobe]	A	3	Pig, blood; Homo sapiens nasopharynx; sus scrofa and sus scrofa domesticus; Sus scrofa domesticus
545	545		545	A0A0A8E525	A0A0A8E525	FALSE	[A0A0A8E525, A0A0C5S3L2]	2	[FAMILY]	1	1770	#FF0000	[Xanthomonas sacchari., Pseudomonas putida S13.1.2.]	[56458, 1384061]	[TrEMBL]	[Uncharacterized protein , Peptide signal ]	[NA]	[SB85_17625, N805_14780]	[GI:743688108, GI:759366088, EMBL-CDS:AJC47301.1, REFSEQ:WP_043094887.1, GI:764077840, EMBL-CDS:AJQ51272.1]	[Bacteria]	[NA]	[Proteobacteria]	[Gammaproteobacteria]	[Xanthomonadales, Pseudomonadales]	[Xanthomonadaceae, Pseudomonadaceae]	[Xanthomonas, Pseudomonas]	[Xanthomonas sacchari., Pseudomonas putida S13.1.2.]	[None]	[PF04575]	[None]	[None]	[IPR007655]	[IPR011990]	[None]	[None]	[None]	[None]	[xsa:SB85_17625]	[None]	[None]	[None]	[None]	B	2	rice seeds/cultivated sugarcanes/Oryza sativa seeds/seed/seed; rhizosphere soil
[truncated: 773 more rows]
