# Supplementary material for: A Widespread Bacterial Secretion System with Diverse Substrates
Source: mBio. 2021 Aug 17;12(4):e01956-21. doi: 10.1128/mBio.01956-21 (PMC8406197; doi:10.1128/mBio.01956-21)
Supplement: TABLE S5 [file mbio.01956-21-st005.xlsx]

## Sheet: Title Tab
Supplementary Table 5
Primer and strain list
A Widespread Bacterial Secretion System with Chemically Diverse Protein Substrates
Alex S. Grossmana¶, Terra J. Mauerb*, Katrina T. Forestb, and Heidi Goodrich-Blaira,b#
aUniversity of Tennessee-Knoxville, Department of Microbiology, Knoxville, TN
bUniversity of Wisconsin-Madison, Department of Bacteriology, Madison, WI
#Address correspondence to Heidi Goodrich-Blair, hgblair@utk.edu

## Sheet: Primer List
Primer list
Primer #	Name	Annealing temp	Product length	Sequence
1	XnemSLAM_Substrates_F_SacI	57.5	2995bp	nnnnngagctcttatccctgcctcgatttttg
2	XnemSLAM_Substrates_R_SalI			nnnnngtcgacatatgtctcccactgagctaaatga
3	0075_Cterm_FlagTag_F_3	59	~750bp	gatgatgataaataatcactaatttttcagagaacag
4	0075_FlagTruncated_R			tctttataatcctgtttagaaccaccgaatg
5	0075CFlag_NcoISite_F	52.9	786bp	nnnnccatggtaaaaaagttcaacgtatt
6	0075CFlag_NotISite_R			nnnngcggccgcttatttatcatcatcatctttat
7	GST_link_F	61.6	760	ggaggaggaggatctggaggaggaggatctATGTCCCCTATACTAGGTTATTGGAAAATTAAGGGCCTTGTGC
8	GST_link_R			cggccgcttaTCAGTCACGATGCGGCCGCTCGAGT
9	Duet74NFlag-75_link_F	56.7	7578	tcgtgactgaTAAGCGGCCGCATAATGCTTAAGTC
10	Duet74NFlag-75_link_R			agatcctcctcctccagatcctcctcctccCTGTTTAGAACCACCGAATGCGGTATC
11	DuetDOWN1_R			gattatgcggccgtgtacaa
12	DuetUP1_F			atgcgtccggcgtaga
13	DuetUP2_F			ttgtacacggccgcataatc
14	0074_25aa_FlagTruncated_R			gatgatgataaagatgaggatacttcccgtaatatc

## Sheet: Strain List
Strain list
HGB #	Genotype	Plasmid	Short Name	Antibiotic markers	Strain Comments	Plasmid Comments
238	E. coli BL21 DE3	None	Expression strain	Amp150	Contains T7 polymerase, protease minus
800	X. nematophila; ATCC 19061	native plasmid	wild-type	Amp150
1495	X. nematophila (HGB007) delta Nil locus, delta nilR, kefA::GFP, attTn7::Nil locus	native plasmid	SR1 mutant	clor15 amp150 kan50 erm200 strep12.5	made by conjugating pEVS107 (HGB281) into HGB1429; the Tn7 was properly integrated as verified by PCR using primers "Tn7-ext" and "ErmAnch"
1496	X. nematophila (HGB007) delta Nil locus delta nilR, kefA::GFP, attTn7::emptyTn7	native plasmid	SR1 complement	clor15 amp150 kan50 erm200 strep12.5	made by conjugating pEVS107-SR1 (HGB783) into HGB1429; the Tn7 was properly integrated as verified by PCR using primers "Tn7-ext" and "ErmAnch"
2402	E. coli BL21 DE3	pETDuet/MCS1:0075CtermFlag	HrpC-Flag expression strain	Amp150	Contains T7 polymerase, protease minus	XNC1_0075 with a C terminal flag tag was inserted into MCS1 of pETDuet using the NcoI and NotI restriction sites. Insertion was confirmed by digestion, PCR, and sequencing.
2459	E. coli BL21 DE3	pETDuet/MCS1:0075CtermFlag/MCS2:0074NtermFlag	HrpC-Flag and HrpB-Flag co-expression strain	Amp150	Contains T7 polymerase, protease minus	XNC1_0074 with an N-terminal flag tag was inserted into MCS2 between the ndeI and kpnI restriction sites. Insertion performed by Genscript genesynthesis. XNC1_0075 with a C-terminal flag tag was inserted into MCS1 of pETDuet using the NcoI and NotI restriction sites. Insertion of both was confirmed by digestion, PCR, and sequencing.
2485	E. coli BL21 DE3	pETDuet/MCS1:0075Cterm3x(GGGGS)+GSTfusion/MCS2:0074NtermFlag	HrpC-GST expression strain	Amp150	Contains T7 polymerase, protease minus	Construct based on the pETDuet-1 HrpC (0075) and HrpB (0074) co-expression plasmid above. XNC1_0074 with an N-terminal flag tag is present between the ndeI and kpnI restriction sites of MCS2. XNC1_0075 with a C-terminal GST-domain fusion is present between the NcoI and NotI restriction sites of MCS1. A 15 amino acid flexible linker was added between XNC1_0075 and the GST domain with the sequence …
2486	E. coli BL21 DE3	pETDuet/MCS1:0075Cterm3x(GGGGS)+GSTfusion	HrpC-GST and HrpB-Flag co-expression strain	Amp150	Contains T7 polymerase, protease minus	Construct based on the pETDuet-1 HrpC-GST (0075) and HrpB (0074) co-expression plasmid above. XNC1_0074 was removed from MCS2 via site directed mutagenisis. XNC1_0075 with a C-terminal GST-domain fusion is present between the NcoI and NotI restriction sites of MCS1. A 15 amino acid flexible linker exists between XNC1_0075 and the GST domain with the sequence 3x(GGGGS). Assembly T4 ligase and sequ…
2530	E. coli BL21 DE3 C43	pETDuet/MCS1:0075CtermFlag/MCS2:0074NtermFlag	HrpC-Flag expression strain C43	Amp150	Contains T7 polymerase, protease minus, evolved for mebrane expression	Plasmid from 2459 cloned into more "restrictive" expression vector
2531	E. coli BL21 DE3 C43	pETDuet/MCS2:0075NtermFlag	HrpC-Flag and HrpB-Flag co-expression strain C43	Amp150	Contains T7 polymerase, protease minus, evolved for mebrane expression	Plasmid from 2402 cloned into more "restrictive" expression vector
